# Supplementary material for: Inverse modelling for predicting both water and nitrate movement in a structured-clay soil (Red Ferrosol)
Source: PeerJ. 2019 Jan 16;6:e6002. doi: 10.7717/peerj.6002 (PMC6339475; doi:10.7717/peerj.6002)
Supplement: Supplemental Information 1 — Excell file with series of data tables of raw and modelled data. [file peerj-07-6002-s001.xls]

## Sheet: Inverse model data 
Print Time (min)	MidPt [X] (cm)	Theta V
25.83	-1.28	0.588749
	-3.87	0.547201
	-6.44	0.547316
	-8.205	0.539551
	-9.2	0.513193
	-10.21	0.50899
	-11.22	0.474217
	-12.205	0.414446
	-13.22	0.183946
	-14.99	0.153425
	-17.535	0.152887
	-20.16	0.141325
29.83	-0.625	0.638402
	-1.89	0.557788
	-3.035	0.552473
	-4.025	0.565738
	-5.015	0.547745
	-6.025	0.546169
	-7.05	0.558267
	-8.09	0.550921
	-9.135	0.542643
	-10.16	0.532532
	-11.17	0.516473
	-12.17	0.462849
	-13.145	0.436774
	-14.15	0.206759
	-15.19	0.15591
	-16.23	0.166649
	-17.24	0.162399
43.28	-0.47	0.68335
	-1.58	0.563783
	-2.85	0.55702
	-3.99	0.552049
	-5.02	0.512663
	-6.06	0.563164
	-7.1	0.548472
	-8.12	0.553859
	-9.14	0.533475
	-10.19	0.509596
	-11.215	0.558489
	-12.195	0.55655
	-13.2	0.49338
	-14.215	0.495792
46.5	-1.275	0.589685
	-3.845	0.550959
	-6.4	0.557421
	-8.94	0.552193
	-10.74	0.540515
	-11.755	0.540484
	-12.735	0.532267
	-13.74	0.481138
	-14.765	0.464543
	-15.76	0.403734
	-17.56	0.161342
	-20.13	0.142355
70.33	-15.205	0.468462
	-16.2	0.406482
	-17.215	0.179242
	-18.235	0.164197
	-19.26	0.161297
	-20.245	0.152652
	-21.205	0.159798
	-0.465	0.66537
	-1.39	0.657379
	-2.335	0.559503
	-3.285	0.569535
	-4.245	0.570707
	-5.225	0.557535
	-6.205	0.57135
	-7.195	0.596429
	-8.185	0.587105
	-9.2	0.562552
	-10.24	0.594995
	-11.27	0.557666
	-12.3	0.549391
	-13.32	0.533487
	-14.32	0.531259
	-15.34	0.516335
	-16.38	0.518784
	-17.415	0.47252
	-18.435	0.435234
	-19.465	0.40107
	-20.49	0.18125
	-21.51	0.172815
	-22.66	0.16623
	-23.92	0.16623

## Sheet: Measured Data Set A1
Adsorbtion Experiments			2-3 Oct
Tetagi	0.155127	[for all]						CALCS						Sorptivity X coordinate		PhysSpace			WaterCoord									Solute front matching sorptivity using 4 may discussion				Solute front with NO reaction				Solute front with reaction PREDICTED
Run Time (min)	section	Time (sec)	Wfront (cm)	SecL [x] (cm)	Tube weight (g)	Tube weight &soil (g)	OD (g)	TetaG (g/g)	TetaV [cc/cc]	Rho [g/cc]	Normalised Teta V (cc/cc)	mid-x [cm]		New section water (cc/cm2))	Sorptivity (cc/cm2/t1/2)	X [cm/sec1/2]	X/S (avg S)		δ Integral	Integral	lθ	G		Soil N sorptivity [ug/cm2/sec1/2]	Conc of Applied Solution	Solute Front [g/cm2/sec1/2]		integral thetadX limit xi to 0				Theta x X	integral Mdtheta	Solute front at 0		Theta x X	integral Mdtheta	Solute front at 0			Water Extract mass (g)	Mass remaining soil and water + tube1 (g)	KCl extract mass + tube1 (g)	Theta G of diluted solution (g/g)		mass air dry soil (g)	Mass oven dry soil (g)	mass water extract (g)	mass water in soil (g)
25.83	1	15	0.7	2.56	12.555	25.802	21.067	0.556273	0.588749	1.05838	0.575288	1.28		1.07561	0.0273223	0.0325141	0.268031		0.0024254	0.11839	0.0180867	-0.100303		#REF!	#REF!	#REF!		0.03741				0.018705	0.122437	-0.103732		0.0266542	0.122437	-0.0957824			66.64	27.323	71.426	5.35397		13.247	8.512	40.838	4.735
	2	60	2.8	2.62	12.732	25.911	21.407	0.519193	0.547201	1.05395	0.53694	3.87		1.00035	0.0254106	0.0983044	0.810374		-0.00118222	0.115964	0.051039	-0.0649254		#REF!				0.0731446				0.0527836	0.119928	-0.0671447		0.076717	0.119928	-0.0432113			66.976	27.539	71.824	5.25291		13.179	8.675	41.065	4.504
	3	135	4.1	2.52	12.851	25.387	21.054	0.528221	0.547316	1.03615	0.546277	6.44		0.985698	0.0250384	0.163587	1.34853		-0.000981755	0.117147	0.08641	-0.0307366		#REF!				0.108113				0.0893637	0.121151	-0.0317872		0.128518	0.121151	0.00736733			66.584	26.992	71.374	5.55041		12.536	8.203	41.197	4.333
	4	240	5.3	1.01	12.654	17.575	15.863	0.5335	0.539551	1.01134	0.551736	8.205		0.400575	0.0101753	0.208421	1.71812		0.00687817	0.118128	0.111192	-0.00693602		#REF!				0.122268				0.114993	0.122166	-0.00717311		0.163684	0.122166	0.0415182			33.905	18.541	35.378	5.62231		4.921	3.209	16.33	1.712
	5	375	6.4	0.98	12.812	17.537	15.957	0.502385	0.513193	1.02151	0.519557	9.2		0.357141	0.00907199	0.233695	1.92647		0.00436011	0.11125	0.117405	0.00615479		#REF!				0.135202				0.121418	0.115053	0.00636518		0.176563	0.115053	0.0615102			33.977	18.612	35.491	5.72973		4.725	3.145	16.44	1.58
	6	540	7.8	1.04	12.928	18.022	16.359	0.484698	0.50899	1.05012	0.501266	10.21		0.359985	0.00914421	0.259351	2.13796		0.00676523	0.10689	0.125707	0.0188169		#REF!				0.148444				0.130004	0.110544	0.0194601		0.192917	0.110544	0.0823727			34.44	19.136	35.908	5.26989		5.094	3.431	16.418	1.663
	7	735	8.9	0.98	12.708	17.343	15.883	0.459843	0.474217	1.03126	0.475561	11.22		0.314025	0.00797676	0.285007	2.34946		0.0157951	0.100125	0.131058	0.0309334		#REF!				0.160283				0.135538	0.103547	0.0319907		0.203433	0.103547	0.0998853			33.717	18.46	35.314	5.61701		4.635	3.175	16.374	1.46
	8	960	10.2	0.99	12.59	17.048	15.759	0.406753	0.414446	1.01891	0.420657	12.205		0.262874	0.00667744	0.310027	2.55571		0.0737593	0.0843298	0.126105	0.0417747		#REF!				0.170861				0.130415	0.0872124	0.0432027		0.203386	0.0872124	0.116174			33.435	18.522	35.356	5.57778		4.458	3.169	16.387	1.289
	9	1122	11.2	1.04	12.518	16.489	15.888	0.178338	0.183946	1.03145	0.184434	13.22		0.0304792	0.000774223	0.33581	2.76825		0.0111299	0.0105704	0.0598878	0.0493174		#REF!				0.175733				0.0619349	0.0109317	0.0510031		0.141946	0.0109317	0.131015			32.909	18.841	35.669	5.05074		3.971	3.37	16.42	0.601
	10	1500	12.5	2.5	12.774	22.161	20.956	0.147275	0.153425	1.04176	0.152309	14.99		-0.00704665	-0.000178997	0.380771	3.13889		-0.00100905	-0.000559431	0.0560779	0.0566373		#REF!				0.185406				0.0579947	-0.000578553	0.0585733		0.149626	-0.000578553	0.150205			63.332	27.11	71.44	5.17917		9.387	8.182	41.171	1.205
	11	1550	12.7	2.59	12.685	22.238	20.994	0.149717	0.152887	1.02117	0.154835	17.535		-0.000757558	-1.92432e-05	0.445418	3.67181		0.000449623	0.000449623	0.0666868	0.0662371		#REF!				0.195592				0.0689663	0.000464992	0.0685013		0.174036	0.000464992	0.173571			63.446	27.312	71.655	5.10916		9.553	8.309	41.208	1.244
	12			2.66	12.644	21.763	20.582	0.148778	0.141325	0.949904	0.153864	20.16		-0.00336155	-8.53889e-05	0.512098	4.22148		0	0	0.0761889	0.0761889		#REF!				0.205989				0.0787932	0	0.0787932		0.191162	0	0.191162			62.912	26.759	71.168	5.33258		9.119	7.938	41.149	1.181
																									#REF!
							mean theta	0.149885	mean Rho	1.03418				SORP'Y	0.121307								SORP'Y	#REF!
							std	0.00441381	std	0.0154659				Avg sorp	#REF!								Avg sorp	#REF!
Adsorbtion Experiments			2-3 Oct
								CALCS								PhysSpace			WaterCoord
Run Time (min)	section	Time (sec)	Wfront (cm)	SecL [x] (cm)	Tube weight (g)	Tube weight &soil (g)	OD (g)	TetaG (g/g)	TetaV [cc/cc]	Rho [g/cc]	Normalised Teta V (cc/cc)	mid-x [cm]		New section water (cc/cm2))	Sorptivity (cc/cm2/t1/2)	X [cm/sec1/2]	X/S (avg S)		δ Integral	Integral	lθ	G		Soil N sorptivity [ug/cm2/sec1/2]	Conc of Applied Solution	Solute Front [g/cm2/sec1/2]		integral thetadX limit xi to 0				Theta x M	integral Mdtheta	Solute front at 0		Theta x M	integral Mdtheta	Solute front at 0			Water Extract mass (g)	Mass remaining soil and water + tube1 (g)	KCl extract mass + tube1 (g)	Theta G of diluted solution (g/g)		mass air dry soil (g)		mass water extract (g)	mass water in soil (g)
46.5	1	15	0.8	2.55	12.546	25.92	21.196	0.546127	0.589685	1.07976	0.564649	1.275		1.04428	0.0197704	0.0241384	0.207353		0.00135613	0.116383	0.0131826	-0.1032		#REF!	#REF!	#REF!		0.0272594				0.0136297	0.12033	-0.1067		0.0196504	0.12033	-0.10068			66.64	27.323	71.426	5.25364		13.374	8.65	40.72	4.724
	2	60	2.5	2.59	12.466	25.601	21.118	0.518146	0.550959	1.06333	0.535719	3.845		0.985733	0.0186619	0.0727938	0.625311		-0.00206319	0.115027	0.0377178	-0.0773089		#REF!				0.0535279				0.038997	0.118928	-0.0799308		0.0568772	0.118928	-0.0620506			66.666	27.646	71.851	5.26445		13.135	8.652	41.065	4.483
	3	135	3.5	2.52	12.652	25.246	20.833	0.539421	0.557421	1.03337	0.557715	6.4		1.01452	0.019207	0.121165	1.04083		0.00050189	0.11709	0.065359	-0.0517309		#REF!				0.0801358				0.0675757	0.121061	-0.0534853		0.0964988	0.121061	-0.0245622			66.332	27.003	71.126	5.56155		12.594	8.181	41.086	4.413
	4	240	5.3	2.56	12.792	25.519	21.078	0.535964	0.552193	1.03028	0.554142	8.94		1.02148	0.0193387	0.169253	1.45391		0.000781816	0.116588	0.0907134	-0.0258746		#REF!				0.106993				0.0937899	0.120542	-0.0267522		0.134071	0.120542	0.013529			66.562	27.246	71.416	5.48926		12.727	8.286	41.043	4.441
	5	375	6.4	1.04	12.716	17.803	16.037	0.531768	0.540515	1.01645	0.549802	10.74		0.410462	0.00777089	0.20333	1.74664		-0.00149366	0.115806	0.108124	-0.00768169		#REF!				0.117818				0.111792	0.119734	-0.00794222		0.159533	0.119734	0.0397997			33.908	18.709	33.764	5.38121		5.087	3.321	16.105	1.766
	6	540	7.9	0.99	12.721	17.522	15.841	0.538782	0.540484	1.00316	0.557055	11.755		0.397908	0.00753322	0.222546	1.91171		0.00545579	0.1173	0.119904	0.00260417		#REF!				0.128259				0.123971	0.121278	0.00269249		0.175541	0.121278	0.0542631			70.586	19.205	35.503	17.5465		4.801	3.12	53.064	1.681
	7	735	9.1	0.97	12.795	17.565	15.943	0.515248	0.532267	1.03303	0.532722	12.735		0.366267	0.00693419	0.2411	2.07109		0.0130855	0.111844	0.124226	0.0123821		#REF!				0.138042				0.128439	0.115637	0.012802		0.185973	0.115637	0.0703357			33.871	18.255	35.123	5.69504		4.77	3.148	16.306	1.622
	8	960	10	1.04	12.649	17.616	16.044	0.463034	0.481138	1.0391	0.478738	13.74		0.336555	0.00637168	0.260127	2.23453		0.00146032	0.0987585	0.120447	0.0216888		#REF!				0.147468				0.124532	0.102108	0.0224244		0.186971	0.102108	0.084863			33.938	18.751	35.609	5.27069		4.967	3.395	16.322	1.572
	9	1215	11	1.01	12.476	17.171	15.697	0.457622	0.464543	1.01512	0.473142	14.765		0.321195	0.00608088	0.279532	2.40123		0.0183178	0.0972982	0.12792	0.0306217		#REF!				0.156515				0.132258	0.100598	0.0316602		0.197807	0.100598	0.0972087			33.55	18.404	35.264	5.54269		4.695	3.221	16.379	1.474
	10	1500	12.1	0.98	12.447	16.843	15.6	0.394228	0.403734	1.02411	0.407598	15.76		0.247421	0.00468419	0.298369	2.56304		0.075192	0.0789805	0.117625	0.038645		#REF!				0.164077				0.121615	0.0816591	0.0399556		0.1922	0.0816591	0.110541			33.249	18.213	35.05	5.59753		4.396	3.153	16.406	1.243
	11	1815	13.1	2.62	12.588	22.438	21.11	0.155832	0.161342	1.03536	0.161117	17.56		0.0156929	0.0002971	0.332447	2.85578		0.00378849	0.00378849	0.0518059	0.0480174		#REF!				0.172069				0.0535629	0.00391698	0.0496459		0.133073	0.00391698	0.129156			63.537	27.495	71.682	4.97853		9.85	8.522	41.099	1.328
	12	2160	14.3	2.52	12.771	21.659	20.532	0.145213	0.142355	0.980319	0.150138	20.13		-0.0125727	-0.000238028	0.381102	3.27374		0	0	0.0553411	0.0553411		#REF!				0.179232				0.057218	0	0.057218		0.14352	0	0.14352			62.797	26.216	70.357	5.44582		8.888	7.761	41.138	1.127
		2535	15.7
		2790	16.3
			MEAN	1.52556					mean Rho	1.03392				SORP'Y	0.116412								SORP'Y	#REF!
									std	0.0217025				Avg sorp	#REF!								Avg sorp	#REF!
																								Percentage remaining	#REF!
																								Percentage missing	#REF!
[truncated: 19 more columns]

## Sheet: Measured Data Set A2
Adsorbtion Experiments			13-15 Oct
Tetagi	0.15	[for all]						CALCS						Sorptivity X coordinate		PhysSpace			WaterCoord													Solute front with reaction ESTIMATED				Solute front with reaction PREDICTED
Run Time (min)	section	Time (sec)	Wfront (cm)	SecL [x] (cm)	Tube weight (g)	Tube weight &soil (g)	OD + tube (g)	TetaG (g/g)	TetaV [cc/cc]	Rho [g/cc]	Normalised Teta V (cc/cc)	mid-x [cm]		New section water (cc/cm2))	Sorptivity (cc/cm2/t1/2)	X [cm/sec1/2]	X/S (avg S)		δ Integral	Integral	lθ	G		Soil N sorptivity Totall N [cm/sec1/2]	Conc of Applied Solution	Solute Front [cm/sec1/2]		Soil N sorptivity Solutionl N [cm/sec1/2]	Conc of Applied Solution	Solute Front [cm/sec1/2]		Theta x X	integral Xdtheta	Solute front at 0		Theta x X	integral Xdtheta	Solute front at 0			Water Extract mass (g)	Mass remaining soil and water + tube1 (g)	KCl extract mass + tube1 (g)	Theta G of diluted solution (g/g)		mass air dry soil (g)	Mass oven dry soil (g)	mass water extract (g)	mass water in soil (g)
29.83	1	15	1.2	1.25	12.762	19.451	16.944	0.599474	0.638402	1.06494	0.623089	0.625		0.610503	0.0144306	0.0147733	0.120205		0.00178052	0.118631	0.00885621	-0.109775		30.2209	1543.21	0.189153		36.0805	#DIV/0!	0.235104		0.00980017	0.118631	-0.108831		0.0124905	0.118631	-0.10614			35.657	20.129	37.477	4.47465		6.689	4.182	16.206	2.507
	2	60	2.2	1.28	12.545	18.945	16.702	0.539572	0.557788	1.03376	0.560827	1.89		0.521969	0.0123379	0.0446745	0.3635		9.75981e-05	0.11685	0.0241051	-0.0927453		29.2395				37.9324				0.0268761	0.11685	-0.0899743		0.0347733	0.11685	-0.0820771			35.181	19.96	37.339	4.44527		6.4	4.157	16.236	2.243
	3	135	4.1	1.01	12.726	17.738	15.985	0.537895	0.552473	1.0271	0.559084	3.035		0.406497	0.00960849	0.0717392	0.583716		-0.000828411	0.116753	0.0385882	-0.0781646		23.0554				29.9885				0.0430092	0.116753	-0.0737436		0.055609	0.116753	-0.0611437			33.935	18.581	35.935	5.50782		5.012	3.259	16.197	1.753
	4	240	5.3	0.97	12.504	17.375	15.651	0.547823	0.565738	1.0327	0.569404	4.025		0.403266	0.00953212	0.0951401	0.77412		0.00212365	0.117581	0.05212	-0.0654612		22.0095				28.1303				0.0580151	0.117581	-0.0595661		0.074816	0.117581	-0.0427651			33.592	18.22	35.586	5.70099		4.871	3.147	16.217	1.724
	5	375	6.5	1.01	12.825	17.855	16.117	0.527947	0.547745	1.0375	0.548744	5.015		0.401723	0.00949563	0.118541	0.964525		0.00100238	0.115458	0.0625833	-0.0528742		21.3362				27.7622				0.0699625	0.115458	-0.045495		0.0909932	0.115458	-0.0244643			34.019	18.704	36.09	5.43803		5.03	3.292	16.164	1.738
	6	540	8.1	1.01	12.541	17.605	15.872	0.520264	0.546169	1.04979	0.540759	6.025		0.400131	0.00945801	0.142415	1.15878		-0.00525006	0.114455	0.0740933	-0.0403619		19.9205				25.8778				0.0830636	0.114455	-0.0313915		0.108629	0.114455	-0.00582603			33.886	18.549	35.898	5.40799		5.064	3.331	16.281	1.733
	7	735	9.4	1.04	12.558	17.673	15.849	0.554239	0.558267	1.00727	0.576072	7.05		0.424597	0.0100363	0.166643	1.35591		0.00496885	0.119705	0.09236	-0.0273452		20.1688				24.7078				0.102431	0.119705	-0.017274		0.131134	0.119705	0.011429			33.9	18.631	35.998	5.48496		5.115	3.291	16.227	1.824
	8	960	10.5	1.04	12.568	17.787	15.987	0.52647	0.550921	1.04644	0.547209	8.09		0.416958	0.00985575	0.191226	1.55593		-0.00121157	0.114736	0.100675	-0.0140618		15.1244				18.2558				0.112681	0.114736	-0.0020554		0.146899	0.114736	0.0321629			33.984	18.854	36.189	5.26382		5.219	3.419	16.197	1.8
	9	1215	11.4	1.05	12.861	18.013	16.223	0.532421	0.542643	1.0192	0.553395	9.135		0.412275	0.00974506	0.215927	1.75692		0.00604869	0.115948	0.114964	-0.000984		8.2929				8.81455				0.128168	0.115948	0.0122203		0.165801	0.115948	0.0498526			34.217	18.959	36.304	5.35217		5.152	3.362	16.204	1.79
	10	1560	12.6	1	12.713	17.693	16.02	0.505897	0.532532	1.05265	0.525825	10.16		0.382532	0.00904203	0.240155	1.95405		0.00328821	0.109899	0.121494	0.0115943		2.24352				1.88655				0.136661	0.109899	0.0267623		0.17989	0.109899	0.0699909			33.979	18.68	35.999	5.4306		4.98	3.307	16.286	1.673
	11	1790	13.6	1.02	12.773	17.786	16.131	0.492853	0.516473	1.04793	0.512268	11.17		0.373803	0.00883569	0.264029	2.1483		0.0122635	0.106611	0.130127	0.0235162		0.937381				0.494245				0.146728	0.106611	0.0401172		0.194041	0.106611	0.0874298			33.958	18.828	36.165	5.30881		5.013	3.358	16.172	1.655
	12			0.98	12.47	17.073	15.648	0.448395	0.462849	1.03223	0.466059	12.17		0.306592	0.007247	0.287666	2.34063		0.0109431	0.0943475	0.128988	0.0346405		0.594345				0.23511				0.146804	0.0943475	0.0524568		0.197581	0.0943475	0.103233			33.29	18.171	35.51	5.55129		4.603	3.178	16.217	1.425
	13			0.97	12.41	16.973	15.642	0.411819	0.436774	1.0606	0.428042	13.145		0.27817	0.0065752	0.310712	2.52815		0.0686539	0.0834044	0.127957	0.0445529		0.522253				0.232853				0.14773	0.0834044	0.0643253		0.204081	0.0834044	0.120677			33.167	18.393	35.74	5.42234		4.563	3.232	16.194	1.331
	14			1.04	12.788	16.379	15.783	0.198998	0.182416	0.916671	0.206837	14.15		0.0337127	0.000796877	0.334468	2.72144		0.0169706	0.0147505	0.0665585	0.051808		0.0563281				0.110086				0.0849543	0.0147505	0.0702038		0.137382	0.0147505	0.122632			32.583	18.268	35.589	5.60935		3.591	2.995	16.204	0.596
	15			1.04	12.509	15.498	15.108	0.150058	0.119366	0.795469	0.155969	15.19		-0.0318591	-0.000753064	0.35905	2.92146		-0.00383828	-0.00222011	0.0538783	0.0560984		-0.134283				-0.0586686				0.0710151	-0.00222011	0.0732352		0.119855	-0.00222011	0.122075			31.764	17.287	34.365	6.40862		2.989	2.599	16.266	0.39
	16			1.04	12.671	15.97	15.514	0.160394	0.139567	0.870149	0.166712	16.23		-0.0108507	-0.000256481	0.383633	3.12148		0.00161816	0.00161816	0.0615325	0.0599143		-0.120168				-0.0630863				0.0815615	0.00161816	0.0799434		0.138644	0.00161816	0.137026			32.279	17.937	35.3	5.89694		3.299	2.843	16.309	0.456
	17			0.98	12.458	15.173	14.806	0.156303	0.119204	0.762645	0.162461	17.24		-0.0301803	-0.00071338	0.407507	3.31574		0	0	0.0636947	0.0636947		-0.143673				-0.0985794				0	0	0		0	0	0			31.395	16.832	34.178	7.06516		2.715	2.348	16.222	0.367
							avg 1st 4	0.556191	mean Rho	1.03939	0.578101			SORP'Y	0.125274								SORP'Y	193.324				240.288
									std	0.0164084				Avg sorp	0.122901								Avg sorp	191.19				236.507
Adsorbtion Experiments			13-15 Oct
								CALCS								PhysSpace			WaterCoord
Run Time (min)	section	Time (sec)	Wfront (cm)	SecL [x] (cm)	Tube weight 1 (g)	Tube weight &soil (g)	OD (g)	TetaG (g/g)	TetaV [cc/cc]	Rho [g/cc]	Normalised Teta V (cc/cc)	mid-x [cm]		New section water (cc/cm2))	Sorptivity (cc/cm2/t1/2)	X [cm/sec1/2]	X/S		δ Integral	Integral	lθ	G		Soil N sorptivity Totall N [cm/sec1/2]	Conc of Applied Solution	Solute Front [cm/sec1/2]		Soil N sorptivity Solutionl N [cm/sec1/2]	Conc of Applied Solution	Solute Front [cm/sec1/2]		Theta x X	integral Xdtheta	Solute front at 0		Theta x X	integral Xdtheta	Solute front at 0			Water Extract mass (g)	Mass remaining soil and water + tube1 (g)	KCl extract mass + tube1 (g)	Theta G of diluted solution (g/g)		mass air dry soil (g)	Mass oven dry soil (g)	mass water extract (g)	mass water in soil (g)
43.28	1	15	1.4	0.94	14.054	19.578	17.56	0.575585	0.68335	1.18723	0.596313	0.47		0.501349	0.00983833	0.00922314	0.0750453		0.000570369	0.11311	0.0053087	-0.107802		19.6576	1575.86	0.188311		24.5449	#DIV/0!	0.2371		0.00596569	0.11311	-0.107145		0.00783814	0.11311	-0.105272			35.795	20.434	37.809	5.20108		5.524	3.506	16.217	2.018
	2	75	3.1	1.012	14.151	18.847	17.19	0.545245	0.521185	0.955873	0.564881	1.446		0.375639	0.00737143	0.0283759	0.230884		0.000250577	0.11254	0.0154718	-0.097068		20.3515				26.4741				0.0170992	0.11254	-0.0954406		0.0217374	0.11254	-0.0908025			35.073	19.837	37.252	5.8845		4.696	3.039	16.226	1.657
	3	135	4.1	1.012	14.075	18.965	17.253	0.538704	0.538485	0.999594	0.558104	2.458		0.393147	0.00771499	0.048235	0.392471		-0.00036522	0.112289	0.0259844	-0.0863049		19.8345				25.9445				0.0288773	0.112289	-0.0834119		0.0371222	0.112289	-0.0751671			35.228	20.001	37.342	5.65607		4.89	3.178	16.263	1.712
	4	240	5.4	1.02	13.973	18.988	17.219	0.544978	0.552049	1.01297	0.564605	3.474		0.41009	0.00804748	0.0681727	0.554697		4.83015e-05	0.112654	0.0371527	-0.0755018		20.2862				26.3408				0.0412961	0.112654	-0.0713584		0.0531049	0.112654	-0.0595496			35.211	19.981	37.297	5.54282		5.015	3.246	16.223	1.769
	5	375	6.6	1.04	14.058	18.81	17.135	0.544361	0.512663	0.941769	0.563966	4.504		0.377169	0.00740145	0.0883851	0.719157		0.000125023	0.112606	0.0481134	-0.0644927		19.7369				25.4074				0.0531077	0.112606	-0.0594984		0.0673415	0.112606	-0.0452647			34.983	19.774	37.168	5.80045		4.752	3.077	16.173	1.675
	6	540	8	1.04	14.001	19.229	17.389	0.543093	0.563164	1.03696	0.562652	5.544		0.42969	0.00843211	0.108794	0.885215		-0.000525574	0.112481	0.0590852	-0.053396		19.0979				24.4694				0.065854	0.112481	-0.0466271		0.0851453	0.112481	-0.0273359			35.475	20.262	37.613	5.33825		5.228	3.388	16.246	1.84
	7	855	9.8	1.04	14.074	19.139	17.347	0.54751	0.548472	1.00176	0.567228	6.584		0.414411	0.00813228	0.129202	1.05127		0.00586587	0.113007	0.0707396	-0.0422671		19.4101				24.7735				0.0785054	0.113007	-0.0345014		0.100638	0.113007	-0.0123689			35.291	20.031	37.388	5.48243		5.065	3.273	16.152	1.792
	8	960	10.2	1	14.063	19.246	17.506	0.505373	0.553859	1.09594	0.523573	7.604		0.403859	0.00792521	0.149219	1.21414		-0.00516273	0.107141	0.0754111	-0.0317298		16.1041				21.3785				0.0852232	0.107141	-0.0219177		0.113188	0.107141	0.00604673			35.468	20.236	37.592	5.21696		5.183	3.443	16.222	1.74
	9	1215	11.1	1.04	14.017	19.001	17.258	0.537797	0.533475	0.991964	0.557165	8.624		0.398814	0.00782621	0.169235	1.377		0.00107521	0.112304	0.0910139	-0.0212897		15.423				19.07				0.101086	0.112304	-0.0112172		0.129793	0.112304	0.0174894			35.132	20.003	37.424	5.51496		4.984	3.241	16.131	1.743
	10	1500	12.3	1.06	14.078	18.966	17.269	0.531808	0.509596	0.958233	0.55096	9.674		0.381172	0.00748	0.18984	1.54466		-0.00182801	0.111228	0.100958	-0.0102701		11.5008				13.4736				0.111873	0.111228	0.000644514		0.14298	0.111228	0.0317512			35.07	19.943	37.305	5.5785		4.888	3.191	16.104	1.697
	11	1815	13.5	0.99	14.046	18.994	17.257	0.540953	0.558489	1.03242	0.560434	10.699		0.404404	0.00793591	0.209954	1.70832		0.00778128	0.113056	0.113575	0.000518794		6.47928				6.7971				0.126581	0.113056	0.0135244		0.163647	0.113056	0.0505904			35.088	20.014	37.425	5.5531		4.948	3.211	16.094	1.737
	12	2160	14.2	0.97	14.082	19.133	17.437	0.505514	0.55655	1.10096	0.523719	11.679		0.394354	0.00773867	0.229185	1.8648		-0.00227137	0.105275	0.115856	0.0105812		2.31201				2.08594				0.130996	0.105275	0.0257206		0.174143	0.105275	0.0688679			35.331	20.331	37.729	5.33353		5.051	3.355	16.198	1.696
	13	2535	15.7	1.04	14.037	18.779	17.167	0.515016	0.49338	0.95799	0.533563	12.684		0.357116	0.00700793	0.248907	2.02526		0.0112867	0.107546	0.128191	0.0206446		0.965028				0.555892				0.142498	0.107546	0.0349516		0.183273	0.107546	0.0757266			34.957	19.795	37.234	5.68371		4.742	3.13	16.178	1.612
	14	2597	15.9	0.99	14.042	18.855	17.313	0.471415	0.495792	1.05171	0.488393	13.699		0.342334	0.00671785	0.268825	2.18733		0.0134704	0.0962598	0.126728	0.0304685		0.50787				0.169123				0.143692	0.0962598	0.047432		0.192038	0.0962598	0.0957781			35.012	20.251	37.648	5.41088		4.813	3.271	16.157	1.542
	15			0.99	14.061	18.962	17.505	0.423055	0.468462	1.10733	0.43829	14.689		0.315278	0.00618691	0.288252	2.3454		0.0170009	0.0827894	0.121947	0.0391571		0.522966				0.269856				0.141098	0.0827894	0.0583086		0.19568	0.0827894	0.11289			35.289	20.314	37.745	5.16376		4.901	3.444	16.327	1.457
	16			1	13.998	18.764	17.487	0.366007	0.406482	1.11058	0.379189	15.684		0.256482	0.00503312	0.307778	2.50428		0.0598508	0.0657885	0.112649	0.0468605		0.388084				0.214027				0.133158	0.0657885	0.0673693		0.191608	0.0657885	0.125819			34.998	20.289	37.705	5.01892		4.766	3.489	16.234	1.277
	17			1.03	13.922	17.767	17.187	0.177642	0.179242	1.00901	0.184039	16.699		0.0301197	0.00059106	0.327696	2.66634		0.00620131	0.00593771	0.0582125	0.0522748		0.106789				0.236827				0.0780514	0.00593771	0.0721137		0.134592	0.00593771	0.128655			33.955	20.015	37.423	5.13568		3.845	3.265	16.188	0.58
	18			1.01	14.062	17.854	17.333	0.159279	0.164197	1.03088	0.165015	17.719		0.0143395	0.000281393	0.347712	2.82921		0.000382012	-0.000263599	0.0553831	0.0556467		-0.0148344				0.0844962				0.0768901	-0.000263599	0.0771537		0.138185	-0.000263599	0.138449			34.074	20.223	37.677	5.11801		3.792	3.271	16.22	0.521
	19			1.04	14.065	17.923	17.396	0.158211	0.161297	1.01951	0.163908	18.744		0.0117493	0.000230565	0.367827	2.99287		0.00945112	-0.000645611	0.0581941	0.0588397		-0.0522671				0.0293706				0.0806943	-0.000645611	0.0813399		0.14482	-0.000645611	0.145465			34.115	20.301	37.718	5.01921		3.858	3.331	16.192	0.527
	20			0.93	14.048	17.843	17.397	0.133174	0.152652	1.14626	0.13797	19.729		0.00246621	4.83961e-05	0.387156	3.15015		-0.0100967	-0.0100967	0.0515591	0.0616559		-0.107023				-0.0214507				0.078186	-0.0100967	0.0882827		0.154072	-0.0100967	0.164169			34.036	20.115	37.455	4.96835		3.795	3.349	16.193	0.446
	21			0.99	14.027	17.657	17.16	0.158634	0.159798	1.00734	0.164347	20.689		0.00970001	0.00019035	0.405995	3.30343		0	0	0.0644045	0.0644045		-0.0477747				0.0302365				0	0	0		0	0	0			33.859	19.901	37.329	5.33004		3.63	3.133	16.202	0.497
			MEAN	1.01222			avg 1st 4	0.551128	mean Rho	1.03601	0.570976			SORP'Y	0.122132								SORP'Y	192.463				242.328
									std	0.056128				Avg sorp	0.122901								Avg sorp	191.19				236.507
Adsorbtion Experiments			13-15 Oct
								CALCS								PhysSpace			WaterCoord
Run Time (min)	section	Time (sec)	Wfront (cm)	SecL [x] (cm)	Tube weight 1 (g)	Tube weight &soil (g)	OD (g)	TetaG (g/g)	TetaV [cc/cc]	Rho [g/cc]	Normalised Teta V (cc/cc)	mid-x [cm]		New section water (cc/cm2))	Sorptivity (cc/cm2/t1/2)	X [cm/sec1/2]	X/S		δ Integral	Integral	lθ	G		Soil N sorptivity Totall N [cm/sec1/2]	Conc of Applied Solution	Solute Front [cm/sec1/2]		Soil N sorptivity Solutionl N [cm/sec1/2]	Conc of Applied Solution	Solute Front [cm/sec1/2]		Theta x X	integral Xdtheta	Solute front at 0		Theta x X	integral Xdtheta	Solute front at 0			Water Extract mass (g)	Mass remaining soil and water + tube1 (g)	KCl extract mass + tube1 (g)	Theta G of diluted solution (g/g)		mass air dry soil (g)	Mass oven dry soil (g)	mass water extract (g)	mass water in soil (g)
70.33	1	15	1.4	0.93	14.305	19.381	17.437	0.62069	0.66537	1.07199	0.633582	0.465		0.479294	0.0073783	0.00715825	0.0582441		-0.000843769	0.115637	0.00444305	-0.111194		16.6043	1548.11	0.18373		19.6734	#DIV/0!	0.222009		0.00490347	0.115637	-0.110733		0.00621564	0.115637	-0.109421			35.15	20.017	37.383	5.65549		5.076	3.132	15.769	1.944
	2	60	2.9	0.92	14.294	18.989	17.089	0.679785	0.657379	0.967039	0.693905	1.39		0.466789	0.00718579	0.0213978	0.174106		0.00373639	0.116481	0.0145459	-0.101935		15.6889				16.9572				0.0157875	0.116481	-0.100693		0.0193259	0.116481	-0.0971548			35.212	19.617	37.036	6.48408		4.695	2.795	16.223	1.9
	3	135	3.8	0.97	14.304	19.112	17.407	0.549468	0.559503	1.01826	0.560881	2.335		0.397218	0.00611482	0.0359452	0.292473		4.84627e-06	0.112744	0.0197507	-0.0929935		15.1711				19.5643				0.0219468	0.112744	-0.0907974		0.0282057	0.112744	-0.0845385			35.215	20.059	37.483	5.73896		4.808	3.103	16.103	1.705
	4	240	5.3	0.93	12.769	17.462	15.798	0.549356	0.569535	1.03673	0.560767	3.285		0.390168	0.00600628	0.0505696	0.411466		0.000750009	0.112739	0.0277807	-0.0849587		14.6302				18.8926				0.0309263	0.112739	-0.081813		0.0398914	0.112739	-0.072848			33.561	18.328	35.685	5.86431		4.693	3.029	16.099	1.664
	5	375	6.6	0.99	14.085	19.169	17.394	0.536416	0.570707	1.06393	0.547558	4.245		0.4165	0.00641164	0.0653479	0.531712		-0.000415687	0.111989	0.0350537	-0.0769357		15.0395				19.6983				0.0392252	0.111989	-0.0727642		0.051114	0.111989	-0.0608754			35.263	20.129	37.509	5.40012		5.084	3.309	16.094	1.775
	6	540	7.9	0.97	14.056	18.889	17.19	0.542119	0.557535	1.02844	0.553379	5.225		0.395308	0.00608542	0.0804341	0.654463		-0.000917695	0.112405	0.0436048	-0.0688002		15.0762				19.653				0.0485681	0.112405	-0.0638369		0.0627135	0.112405	-0.0496916			34.978	19.835	37.218	5.67581		4.833	3.134	16.089	1.699
	7	735	9	0.99	14.237	19.23	17.453	0.55255	0.57135	1.03402	0.564027	6.205		0.417137	0.00642144	0.0955203	0.777214		-0.00557535	0.113323	0.0527797	-0.060543		15.0596				19.2142				0.058706	0.113323	-0.0546168		0.0755957	0.113323	-0.0377271			35.371	20.235	37.691	5.57152		4.993	3.216	16.141	1.777
	8	960	10.2	0.99	14.19	19.103	17.248	0.606606	0.596429	0.983224	0.619206	7.195		0.441965	0.00680365	0.11076	0.901218		0.00513453	0.118898	0.0671879	-0.0517102		14.3276				16.6502				0.0737221	0.118898	-0.045176		0.0923444	0.118898	-0.0265537			35.32	20.009	37.368	5.90974		4.913	3.058	16.217	1.855
	9	1215	11.4	0.99	14.173	19.241	17.415	0.563233	0.587105	1.04238	0.574932	8.185		0.432734	0.00666154	0.126001	1.02522		0.00195044	0.113764	0.0709677	-0.0427959		14.9983				18.7952				0.0788481	0.113764	-0.0349155		0.101307	0.113764	-0.0124561			35.377	20.223	37.568	5.54041		5.068	3.242	16.136	1.826
	10	1500	12.3	1.04	14.148	19.336	17.498	0.548657	0.562552	1.02533	0.560053	9.2		0.429054	0.00660489	0.141626	1.15236		-0.00683168	0.111813	0.0777039	-0.0341093		13.6418				16.9914				0.0864166	0.111813	-0.0253965		0.111248	0.111813	-0.000565235			35.409	20.366	37.811	5.34657		5.188	3.35	16.073	1.838
	11	1815	13.7	1.04	14.111	19.326	17.382	0.594314	0.594995	1.00115	0.606658	10.24		0.462794	0.0071243	0.157635	1.28262		0.00887714	0.118645	0.0936849	-0.0249599		13.6853				15.8982				0.103154	0.118645	-0.0154909		0.13014	0.118645	0.0114956			35.474	20.209	37.552	5.53103		5.215	3.271	16.148	1.944
	12	2160	14.8	1.02	14.11	19.202	17.415	0.540696	0.557666	1.03139	0.551927	11.27		0.41582	0.00640117	0.173491	1.41164		0.00134649	0.109768	0.0938061	-0.0159616		9.50792				11.1874				0.104542	0.109768	-0.00522538		0.13514	0.109768	0.0253728			35.329	20.198	37.586	5.42027		5.092	3.305	16.127	1.787
	13	2535	15.9	1.04	14.261	19.422	17.627	0.533274	0.549391	1.03022	0.544351	12.3		0.415366	0.00639419	0.189347	1.54065		0.000834841	0.108421	0.100974	-0.00744719		6.89716				7.68002				0.112678	0.108421	0.004257		0.146035	0.108421	0.0376139			35.511	20.535	37.953	5.31313		5.161	3.366	16.089	1.795
	14	3375	17.8	1	14.214	19.058	17.382	0.52904	0.533487	1.00841	0.540029	13.32		0.383487	0.00590344	0.205049	1.66841		0.00255338	0.107586	0.108479	0.000893023		3.39304				3.35181				0.120886	0.107586	0.0132994		0.156244	0.107586	0.0486576			35.221	20.197	37.521	5.631		4.844	3.168	16.163	1.676
	15	3840	19.1	1	14.254	19.151	17.482	0.517038	0.531259	1.0275	0.527778	14.32		0.381259	0.00586914	0.220443	1.79367		0.00252028	0.105033	0.113978	0.00894474		1.6954				1.4581				0.127568	0.105033	0.0225351		0.166301	0.105033	0.0612677			35.314	20.336	37.721	5.52416		4.897	3.228	16.163	1.669
	16	4220	20	1.04	14.095	19.116	17.429	0.505999	0.516335	1.02043	0.516509	15.34		0.380989	0.00586498	0.236145	1.92143		0.00274736	0.102513	0.119489	0.0169766		0.721582				0.413176				0.133947	0.102513	0.0314348		0.175153	0.102513	0.0726405			35.261	20.35	37.647	5.34853		5.021	3.334	16.145	1.687
	17			1.04	14.225	19.346	17.651	0.494746	0.518784	1.04859	0.505023	16.38		0.383535	0.00590418	0.252155	2.0517		0.0045212	0.0997653	0.124753	0.0249875		0.590922				0.29167				0.140617	0.0997653	0.0408519		0.185831	0.0997653	0.0860654			35.508	20.579	37.814	5.2122		5.121	3.426	16.162	1.695
	18			1.03	14.164	18.896	17.367	0.477365	0.47252	0.989851	0.48728	17.415		0.332196	0.00511385	0.268088	2.18134		0.0109784	0.0952441	0.127976	0.0327317		0.525604				0.250166				0.143898	0.0952441	0.0486538		0.189276	0.0952441	0.0940316			35.039	20.228	37.632	5.51733		4.732	3.203	16.143	1.529
	19			1.01	14.158	18.695	17.314	0.437579	0.435234	0.99464	0.446668	18.435		0.288086	0.00443482	0.28379	2.3091		0.00969652	0.0842657	0.124181	0.039915		0.415796				0.191794				0.141117	0.0842657	0.0568511		0.189385	0.0842657	0.105119			34.87	20.129	37.582	5.56274		4.537	3.156	16.175	1.381
	20			1.05	14.112	18.707	17.384	0.40434	0.40107	0.991914	0.412738	19.465		0.263624	0.00405825	0.299646	2.43811		0.0697011	0.0745692	0.121159	0.0465897		0.335043				0.136559				0.138992	0.0745692	0.064423		0.189817	0.0745692	0.115248			34.958	20.289	37.702	5.37103		4.595	3.272	16.251	1.323
	21			1	14.093	17.599	17.07	0.177696	0.168386	0.947609	0.181387	20.49		0.0183859	0.000283035	0.315425	2.5665		0.00267314	0.00486803	0.0560496	0.0511816		-0.00724521				0.0397009				0.0739836	0.00486803	0.0691156		0.125095	0.00486803	0.120227			33.856	19.75	37.115	5.63856		3.506	2.977	16.257	0.529
	22			1.04	14.204	16.958	16.559	0.169427	0.122121	0.720788	0.172946	21.51		-0.0289944	-0.000446342	0.331127	2.69426		0.00219489	0.00219489	0.0561018	0.0539069		-0.0157201				0.0432952				0.0704221	0.00219489	0.0682272		0.111235	0.00219489	0.10904			33.172	18.819	36.094	7.05435		2.754	2.355	16.214	0.399
	23			1.26	14.075	17.379	16.916	0.162971	0.116966	0.717713	0.166356	22.66		-0.0416225	-0.000640741	0.34883	2.8383		0	0	0.0568491	0.0568491		-0.100267				-0.0638155				0.0718707	0	0.0718707		0.114682	0	0.114682			33.572	19.487	36.891	5.86272		3.304	2.841	16.193	0.463
	24			1.26	14.075	17.379	16.916	0.162971	0.116966	0.717713	0.166356	23.92		-0.0416225	-0.000640741	0.368227	2.99613		0	0	0.0600102	0.0600102		-0.100267				-0.0638155				0	0	0		0	0	0			33.572	19.487	36.891	5.86272		3.304	2.841	16.193	0.463
							avg 1st 2	0.599825	mean Rho	1.02077	0.612284			SORP'Y	0.121297								SORP'Y	187.782				226.904
									std	0.0307362				Avg sorp	0.122901								Avg sorp	191.19				236.507
[truncated: 32 more columns]
