# Supplementary material for: Inverse modelling for predicting both water and nitrate movement in a structured-clay soil (Red Ferrosol)
Source: PeerJ. 2019 Jan 16;6:e6002. doi: 10.7717/peerj.6002 (PMC6339475; doi:10.7717/peerj.6002)
Supplement: Supplemental Information 3 — MS Excel file with series of tabled data of nitrate and water content values used in the modelling. [file peerj-07-6002-s003.xls]

## Sheet: 2 hrs Leach 1
graph order	Data Entry order	Trt	Vert	Horiz	tin	Tin mass	N sample	Wet weight	dry weight	Theta G	Theta V	Kcl mass	Sol NO3	Sol NH4	Blank N03	Blank NH4	NO3 conc of KCl extract (mg/L) - corrected	NH4 conc of KCl extract (mg/L) - corrected	KCl Volume (L)	N03-N in Soil sample (mg)	NH4-N in Soil sample (mg)	Mass oven dry soil (kg)	N03-N/kg Soil	umol N03-N/g Soil	NH4-N/kg Soil	N03-N/L Soil	NH4-N/L Soil	Langmuir N03-N mg/L Soil solution	Vert	Horiz
1	18	A1	2.5	2.5	431	37.951	2.004	39.299	38.848	0.502787	0.477648	11.85	2.88265	1.42025	0.13	0	2.75265	1.42025	0.0109104	0.0300325	0.0154955	0.000996415	30.1406	2.1529	15.5513	28.6336	14.7737	3.1845	2.5	2.5
2	22	B1	2.5	7.5	415	38.513	5.38	42.264	41.086	0.457831	0.43494	14.65	57.1947	6.66988	0.13	0	57.0647	6.66988	0.0134884	0.769711	0.0899659	0.00291687	263.883	18.8488	30.8433	250.689	29.3012	31.3653	2.5	7.5
3	27	C1	2.5	12.5	405	38.538	6.774	45.843	44.032	0.329632	0.313151	33.67	11.2679	5.14856	0.13	0	11.1379	5.14856	0.0310003	0.345279	0.159607	0.00454107	76.0347	5.43105	35.1474	72.233	33.39	11.0091	2.5	12.5
4		D1	2.5	17.5						0.194248	0.184536												58.11	4.15071	28.8265	55.206	27.3851	11.6189	2.5	17.5
5		E1	2.5	22.5						0.194248	0.184536												58.11	4.15071	28.8265	55.206	27.3851	11.6189	2.5	22.5
6		F1	2.5	27.5						0.194248	0.184536												58.11	4.15071	28.8265	55.206	27.3851	11.6189	2.5	27.5
7		G1	2.5	32.5						0.194248	0.184536												58.11	4.15071	28.8265	55.206	27.3851	11.6189	2.5	32.5
8		H1	2.5	37.5						0.194248	0.184536												58.11	4.15071	28.8265	55.206	27.3851	11.6189	2.5	37.5
9	19	A2	7.5	2.5	E15	28.266	1.901	29.456	29.057	0.504425	0.479204	11.86	0.917786	1.21534	0.13	0	0.787786	1.21534	0.0109196	0.00860231	0.013271	0.000942088	9.13111	0.652222	14.0868	8.67455	13.3825	0.958267	7.5	2.5
10	23	B2	7.5	7.5	228	38.585	3.768	43.561	41.976	0.467414	0.444043	14.64	15.9967	3.6379	0.13	0	15.8667	3.6379	0.0134792	0.21387	0.0490359	0.00200679	106.573	7.61238	24.4351	101.245	23.2133	12.0856	7.5	7.5
11	28	C2	7.5	12.5	433	39.137	6.921	46.3	44.266	0.396569	0.37674	33.64	12.1343	5.34822	0.13	0	12.0043	5.34822	0.0309726	0.371805	0.165648	0.00417635	89.0263	6.35902	39.6634	84.575	37.6803	11.3583	7.5	12.5
12	32	D2	7.5	17.5	428	37.944	7.828	47.778	46.179	0.194171	0.184463	33.69	12.097	5.78848	0.13	0	11.967	5.78848	0.0310187	0.371201	0.179551	0.00630803	58.8458	4.20327	28.4639	55.9035	27.0407	11.7745	7.5	17.5
13		E2	7.5	22.5						0.194248	0.184536												58.11	4.15071	28.8265	55.206	27.3851	11.6189	7.5	22.5
14		F2	7.5	27.5						0.194248	0.184536												58.11	4.15071	28.8265	55.206	27.3851	11.6189	7.5	27.5
15		G2	7.5	32.5						0.194248	0.184536												58.11	4.15071	28.8265	55.206	27.3851	11.6189	7.5	32.5
16		H2	7.5	37.5						0.194248	0.184536												58.11	4.15071	28.8265	55.206	27.3851	11.6189	7.5	37.5
17	20	A3	12.5	2.5	273	38.589	2.057	39.56	39.255	0.457958	0.43506	11.79	7.22124	2.14212	0.13	0	7.09124	2.14212	0.0108552	0.0769765	0.0232531	0.00111498	69.0385	4.93132	20.8551	65.5865	19.8124	7.88579	12.5	2.5
18	24	B3	12.5	7.5	329	38.61	5.622	42.213	41.077	0.460478	0.437454	22.68	44.5852	5.97546	0.13	0	44.4552	5.97546	0.0208817	0.928299	0.124778	0.00303319	306.047	21.8605	41.1374	290.745	39.0805	36.4825	12.5	7.5
19	29	C3	12.5	12.5	131	35.143	7.933	41.216	39.568	0.372429	0.353808	33.66	13.1066	5.71959	0.13	0	12.9766	5.71959	0.0309911	0.402158	0.177256	0.00497852	80.7786	5.7699	35.6042	76.7397	33.824	10.7564	12.5	12.5
20		D3	12.5	17.5						0.194248	0.184536												58.11	4.15071	28.8265	55.206	27.3851	11.6189	12.5	17.5
21		E3	12.5	22.5						0.194248	0.184536												58.11	4.15071	28.8265	55.206	27.3851	11.6189	12.5	22.5
22		F3	12.5	27.5						0.194248	0.184536												58.11	4.15071	28.8265	55.206	27.3851	11.6189	12.5	27.5
23		G3	12.5	32.5						0.194248	0.184536												58.11	4.15071	28.8265	55.206	27.3851	11.6189	12.5	32.5
24		H3	12.5	37.5						0.194248	0.184536												58.11	4.15071	28.8265	55.206	27.3851	11.6189	12.5	37.5
25	21	A4	17.5	2.5	240	38.143	1.83	39.231	38.897	0.442971	0.420822	11.83	20.3185	4.41946	0.13	0	20.1885	4.41946	0.010892	0.219893	0.0481367	0.00101936	215.716	15.4083	47.2223	204.93	44.8612	26.0752	17.5	2.5
26	25	B4	17.5	7.5	492	38.687	5.293	42.012	41.023	0.423373	0.402205	14.67	20.9038	7.81682	0.13	0	20.7738	7.81682	0.0135068	0.280587	0.10558	0.00305209	91.9329	6.56664	34.5928	87.3363	32.8631	11.1895	17.5	7.5
27	30	C4	17.5	12.5	113	34.833	7.025	40.69	39.737	0.194331	0.184615	33.68	10.411	5.39196	0.13	0	10.281	5.39196	0.0310095	0.31881	0.167202	0.00565982	56.3285	4.02347	29.5419	53.5121	28.0648	11.2466	17.5	12.5
28	34	D4	17.5	17.5	245	38.11	5.695	50.038	48.092	0.194951	0.185203	22.66	13.1415	6.23654	0.13	0	13.0115	6.23654	0.0208633	0.271462	0.130115	0.00458475	59.2096	4.22926	28.3798	56.2491	26.9608	11.8233	17.5	17.5
29		E4	17.5	22.5						0.194248	0.184536												58.11	4.15071	28.8265	55.206	27.3851	11.6189	17.5	22.5
30		F4	17.5	27.5						0.194248	0.184536												58.11	4.15071	28.8265	55.206	27.3851	11.6189	17.5	27.5
31		G4	17.5	32.5						0.194248	0.184536												58.11	4.15071	28.8265	55.206	27.3851	11.6189	17.5	32.5
32		H4	17.5	37.5						0.194248	0.184536												58.11	4.15071	28.8265	55.206	27.3851	11.6189	17.5	37.5
33		A5	22.5	2.5						0.194248	0.184536												58.11	4.15071	28.8265	55.206	27.3851	11.6189	22.5	2.5
34		B5	22.5	7.5						0.194248	0.184536												58.11	4.15071	28.8265	55.206	27.3851	11.6189	22.5	7.5
35		C5	22.5	12.5						0.194248	0.184536												58.11	4.15071	28.8265	55.206	27.3851	11.6189	22.5	12.5
36		D5	22.5	17.5						0.194248	0.184536												58.11	4.15071	28.8265	55.206	27.3851	11.6189	22.5	17.5
37		E5	22.5	22.5						0.194248	0.184536												58.11	4.15071	28.8265	55.206	27.3851	11.6189	22.5	22.5
38		F5	22.5	27.5						0.194248	0.184536												58.11	4.15071	28.8265	55.206	27.3851	11.6189	22.5	27.5
39		G5	22.5	32.5						0.194248	0.184536												58.11	4.15071	28.8265	55.206	27.3851	11.6189	22.5	32.5
40		H5	22.5	37.5						0.194248	0.184536												58.11	4.15071	28.8265	55.206	27.3851	11.6189	22.5	37.5
41		A6	27.5	2.5						0.194248	0.184536												58.11	4.15071	28.8265	55.206	27.3851	11.6189	27.5	2.5
42		B6	27.5	7.5						0.194248	0.184536												58.11	4.15071	28.8265	55.206	27.3851	11.6189	27.5	7.5
43		C6	27.5	12.5						0.194248	0.184536												58.11	4.15071	28.8265	55.206	27.3851	11.6189	27.5	12.5
44	33	D6	27.5	17.5	416	38.62	7.619	48.428	46.837	0.193623	0.183942	33.71	11.2705	5.86638	0.13	0	11.1405	5.86638	0.0310371	0.345768	0.182075	0.00614379	56.2793	4.01995	29.6357	53.4653	28.1539	11.2596	27.5	17.5
45		E6	27.5	22.5						0.194248	0.184536												58.11	4.15071	28.8265	55.206	27.3851	11.6189	27.5	22.5
46		F6	27.5	27.5						0.194248	0.184536												58.11	4.15071	28.8265	55.206	27.3851	11.6189	27.5	27.5
47		G6	27.5	32.5						0.194248	0.184536												58.11	4.15071	28.8265	55.206	27.3851	11.6189	27.5	32.5
48		H6	27.5	37.5						0.194248	0.184536												58.11	4.15071	28.8265	55.206	27.3851	11.6189	27.5	37.5
49		A7	32.5	2.5						0.194248	0.184536												58.11	4.15071	28.8265	55.206	27.3851	11.6189	32.5	2.5
50		B7	32.5	7.5						0.194248	0.184536												58.11	4.15071	28.8265	55.206	27.3851	11.6189	32.5	7.5
51		C7	32.5	12.5						0.194248	0.184536												58.11	4.15071	28.8265	55.206	27.3851	11.6189	32.5	12.5
52		D7	32.5	17.5						0.194248	0.184536												58.11	4.15071	28.8265	55.206	27.3851	11.6189	32.5	17.5
53		E7	32.5	22.5						0.194248	0.184536												58.11	4.15071	28.8265	55.206	27.3851	11.6189	32.5	22.5
54		F7	32.5	27.5						0.194248	0.184536												58.11	4.15071	28.8265	55.206	27.3851	11.6189	32.5	27.5
55		G7	32.5	32.5						0.194248	0.184536												58.11	4.15071	28.8265	55.206	27.3851	11.6189	32.5	32.5
56		H7	32.5	37.5						0.194248	0.184536												58.11	4.15071	28.8265	55.206	27.3851	11.6189	32.5	37.5
57		A8	37.5	2.5						0.194248	0.184536												58.11	4.15071	28.8265	55.206	27.3851	11.6189	37.5	2.5
58		B8	37.5	7.5						0.194248	0.184536												58.11	4.15071	28.8265	55.206	27.3851	11.6189	37.5	7.5
59		C8	37.5	12.5						0.194248	0.184536												58.11	4.15071	28.8265	55.206	27.3851	11.6189	37.5	12.5
60		D8	37.5	17.5						0.194248	0.184536												58.11	4.15071	28.8265	55.206	27.3851	11.6189	37.5	17.5
61		E8	37.5	22.5						0.194248	0.184536												58.11	4.15071	28.8265	55.206	27.3851	11.6189	37.5	22.5
62		F8	37.5	27.5						0.194248	0.184536												58.11	4.15071	28.8265	55.206	27.3851	11.6189	37.5	27.5
63		G8	37.5	32.5						0.194248	0.184536												58.11	4.15071	28.8265	55.206	27.3851	11.6189	37.5	32.5
64		H8	37.5	37.5						0.194248	0.184536												58.11	4.15071	28.8265	55.206	27.3851	11.6189	37.5	37.5
76	12	Hor 2-4	1	3	285	38.202	2.384	39.927	39.343	0.511832	0.48624	14.61	1.21091	1.26297	0.13	0	1.08091	1.26297	0.0134516	0.0145399	0.0169889	0.00116379	12.4936	0.892397	14.5979	11.8689	13.868	1.29788	1	3
77	13	Hor 4-6	1	5	410	38.887	3.609	41.636	40.732	0.489973	0.465474	14.69	4.51031	2.12279	0.13	0	4.38031	2.12279	0.0135252	0.0592447	0.0287111	0.00184069	32.1862	2.29901	15.598	30.5768	14.8181	3.46824	1	5
78	14	Hor 6-8	1	7	282	38.871	4.811	42.972	41.667	0.466738	0.443401	14.6	26.4913	4.92012	0.13	0	26.3613	4.92012	0.0134423	0.354358	0.0661379	0.00256552	138.123	9.86593	25.7795	131.217	24.4905	15.7832	1	7
79	15	Hor 8-10	1	9	259	35.471	5.036	40.312	38.818	0.44637	0.424051	14.66	9.95248	2.49754	0.13	0	9.82248	2.49754	0.0134976	0.13258	0.0337108	0.00278808	47.5523	3.39659	12.091	451.747	114.865	5.50787	1	9
80	16	Hor 10-12	1	11	472	38.442	5.616	44.969	43.055	0.414914	0.394169	22.68	16.1913	5.98401	0.13	0	16.0613	5.98401	0.0208817	0.335387	0.124956	0.00328584	102.07	7.29074	38.0287	96.9668	36.1272	12.6413	1	11
81	17	Hor 12-14	1	13	363	39.012	7.25	45.309	43.797	0.315987	0.300188	33.67	12.0009	5.53691	0.13	0	11.8709	5.53691	0.0310003	0.368002	0.171646	0.00495909	74.2076	5.30054	34.6123	70.4972	32.8817	11.0513	1	13
65	1	A 0-2	1	1	29	35.599	0.806	36.295	36.067	0.487179	0.462821	11.82	4.69472	1.09534	0.13	0	4.56472	1.09534	0.0108828	0.0496768	0.0119204	0.000413333	120.186	8.58471	28.8396	114.177	27.3976	13.2413	1	1
66	2	A 2-4	3	1	219	38.394	0.679	38.782	38.64	0.577236	0.548374	12.05	0.301896	0.355861	0.13	0	0.171896	0.355861	0.0110945	0.00190711	0.00394811	0.000287057	6.64365	0.474547	13.7538	6.31147	13.0661	0.629473	3	1
67	3	A 4-6	5	1	401	38.499	0.974	39.14	38.912	0.552058	0.524455	11.84	0.275044	0.413133	0.13	0	0.145044	0.413133	0.0109012	0.00158115	0.00450364	0.000436295	3.62404	0.25886	10.3225	3.44284	9.80634	0.355054	5	1
68	4	A 6-8	7	1	418	38.855	0.776	39.918	39.53	0.574815	0.546074	11.84	0.305351	0.429986	0.13	0	0.175351	0.429986	0.0109012	0.00191153	0.00468736	0.000329944	5.79352	0.413823	14.2065	5.50384	13.4962	0.550615	7	1
69	5	A 8-10	9	1	233	38.49	0.916	39.291	39.023	0.502814	0.477674	11.79	1.14974	0.615985	0.13	0	1.01974	0.615985	0.0108552	0.0110694	0.00668661	0.000455422	24.3058	1.73613	14.6822	23.0905	13.9481	2.56486	9	1
70	6	A 10-12	11	1	255	38.514	1.027	39.6	39.09	0.49	0.4655	12.03	2.56037	0.884628	0.13	0	2.43037	0.884628	0.0110761	0.0269191	0.00979825	0.00052377	51.3948	3.67106	18.7072	48.8251	17.7718	5.56015	11	1
71	7	A 12-14	13	1	272	37.722	0.84	38.49	38.242	0.476923	0.453077	11.83	6.12523	1.31997	0.13	0	5.99523	1.31997	0.010892	0.0652999	0.0143771	0.000439385	148.617	10.6155	32.7209	141.186	31.0848	16.7371	13	1
72	8	A 14-16	15	1	407	38.26	0.781	39.043	38.789	0.480151	0.456144	11.81	20.8084	2.26679	0.13	0	20.6784	2.26679	0.0108736	0.224848	0.0246481	0.000406002	553.81	39.5579	60.7093	526.119	57.6738	66.1557	15	1
73	9	A 16-18	17	1	281	38.447	0.591	39.473	39.159	0.441011	0.418961	11.84	4.00838	1.44576	0.13	0	3.87838	1.44576	0.0109012	0.042279	0.0157605	0.000330362	127.978	9.14126	47.7066	121.579	45.3213	15.2366	17	1
74	10	A 18-20	19	1	498	38.272	0.647	39.071	38.839	0.409171	0.388713	11.83	3.00513	1.51157	0.13	0	2.87513	1.51157	0.010892	0.0313159	0.016464	0.000382266	81.9216	5.85154	43.0695	77.8255	40.9161	10.1978	19	1
75	11	A 20-22	21	1	373	38.48	0.754	38.945	38.856	0.236702	0.224867	11.88	3.56316	1.78309	0.13	0	3.43316	1.78309	0.010938	0.037552	0.0195034	0.000575527	65.248	4.66057	33.888	61.9856	32.1936	11.6619	21	1
82	31	TRC4W			87	35.549	7.389	40.063	38.913	0.341855	0.324762	33.69	12.0347	5.47863	0.13	0	11.9047	5.47863	0.0310187	0.369267	0.16994	0.00486303	75.9334	5.42382	34.9452	72.1368	33.198	10.7216
83	26	B4W			157	36.149	3.191	37.796	37.349	0.3725	0.353875	14.64	12.7109	5.56618	0.13	0	12.5809	5.56618	0.0134792	0.16958	0.0750275	0.00200235	84.6903	6.04931	37.4697	80.4558	35.5962	11.2888
																								0				#DIV/0!
																								0				#DIV/0!
																								0				#DIV/0!
																								0				#DIV/0!
																								0				#DIV/0!
																								0				#DIV/0!
																								0				#DIV/0!
																								0				#DIV/0!

## Sheet: 24 hrs Leach 1
graph order	Data Entry order	Trt	Vert	Horiz	tin	Tin mass	N sample	Wet weight	dry weight	Theta G	Theta V	Kcl mass	NO3 conc of KCl extract (mg/L)	NH4 conc of KCl extract (mg/L)	Blank N03	Blank NH4	NO3 conc of KCl extract (mg/L) - corrected	NH4 conc of KCl extract (mg/L) - corrected	KCl Volume (L)	N03-N in Soil sample (mg)	NH4-N in Soil sample (mg)	Oven Dry soil sample massSoil Mass (kg)	N03-N/kg Soil	umol N03-N/g Soil	NH4-N/kg Soil	N03-N/L Soil	NH4-N/L Soil	Langmuir N03-N mg/L Soil solution	Vert	Horiz
1	1	A1	2.5	2.5	287	38.299	2.053	40.034	39.43	0.53	0.5035	11.83	0.600387	0.860246	0.600323	0.0339604	6.40517e-05	0.826286	0.010892	6.9765e-07	0.00899989	0.00096491	0.000723021	5.16444e-05	9.32718	0.00068687	8.86082	7.29961e-05	2.5	2.5
2	2	B1	2.5	7.5	31	35.049	5.338	39.57	38.093	0.485217	0.460956	14.65	0.796684	3.7948	0.600323	0.0339604	0.196361	3.76084	0.0134884	0.00264859	0.0507276	0.00274791	0.963856	0.0688469	18.4604	0.915663	17.5374	0.103909	2.5	7.5
3	3	C1	2.5	12.5	359	37.65	6.648	46.367	43.652	0.452349	0.429732	22.51	27.7543	6.70421	0.600323	0.0339604	27.154	6.67025	0.0207252	0.56277	0.138242	0.00364078	154.574	11.041	37.9704	146.845	36.0719	18.1543	2.5	12.5
4	4	D1	2.5	17.5	431	37.951	6.265	52.132	48.2	0.383647	0.364465	26.76	15.7695	4.83496	0.600323	0.0339604	15.1692	4.801	0.0246382	0.373741	0.118288	0.00386145	96.7878	6.91342	30.633	91.9484	29.1013	12.6751	2.5	17.5
5	5	DE1 W	2.5	20	285	38.202	6.363	54.514	50.258	0.353019	0.335368	26.74	15.424	4.95364	0.600323	0.0339604	14.8237	4.91968	0.0246197	0.364955	0.121121	0.00411674	88.6515	6.33225	29.4217	84.2189	27.9506	12.2898	2.5	20
6	6	E1	2.5	22.5	131	35.143	5.632	52.092	49.483	0.181939	0.172842	29.12	11.8113	4.18036	0.600323	0.0339604	11.211	4.1464	0.026811	0.300578	0.111169	0.00460732	65.2393	4.65995	24.1288	61.9773	22.9224	13.5982	2.5	22.5
7	7	F1	2.5	27.5	87	35.549	5.747	51.354	48.904	0.183452	0.174279	33.02	10.9059	3.79635	0.600323	0.0339604	10.3056	3.76239	0.0304018	0.313307	0.114383	0.0046927	66.7648	4.76891	24.3747	63.4265	23.156	13.867	2.5	27.5
8		G1	2.5	32.5						0.188495	0.17907												63.8463	4.56045	24.5979	60.6539	23.368	13.0344	2.5	32.5
9		H1	2.5	37.5						0.188495	0.17907												63.8463	4.56045	24.5979	60.6539	23.368	13.0344	2.5	37.5
10	8	A2	7.5	2.5	262	38.59	1.758	40.277	39.676	0.553407	0.525737	11.94	0.60055	1.34623	0.600323	0.0339604	0.000227052	1.31227	0.0109933	2.49604e-06	0.0144261	0.00078511	0.00317922	0.000227087	18.3746	0.00302026	17.4559	0.000310694	7.5	2.5
11	9	B2	7.5	7.5	414	38.317	4.27	43.495	41.772	0.498698	0.473763	14.56	0.600331	3.33504	0.600323	0.0339604	8.05172e-06	3.30108	0.0134055	1.07938e-07	0.0442527	0.00214056	5.04249e-05	3.60178e-06	20.6734	4.79036e-05	19.6397	5.32655e-06	7.5	7.5
12	10	C2	7.5	12.5	113	34.833	5.636	43.965	41.074	0.463227	0.440066	22.47	11.5959	4.86008	0.600323	0.0339604	10.9955	4.82612	0.0206883	0.227479	0.0998444	0.00302525	75.1934	5.37096	33.0037	71.4337	31.3535	8.52751	7.5	12.5
13	11	D2	7.5	17.5	492	38.687	8.574	49.522	46.276	0.427724	0.406338	26.76	24.2753	6.85082	0.600323	0.0339604	23.675	6.81686	0.0246382	0.583309	0.167955	0.00490669	118.88	8.49144	34.2297	112.936	32.5183	14.4528	7.5	17.5
14	12	DE2 W	7.5	21.3	281	38.447	8	53.616	49.477	0.375249	0.356487	26.9	19.549	5.97882	0.600323	0.0339604	18.9486	5.94486	0.0247671	0.469302	0.147237	0.00499801	93.8979	6.70699	29.4591	89.203	27.9862	12.4839	7.5	21.3
15	13	E2	7.5	22.5	433	39.137	4.216	55.402	52.234	0.241887	0.229793	29.07	8.89489	3.30509	0.600323	0.0339604	8.29457	3.27113	0.026765	0.222004	0.0875517	0.0031962	69.4587	4.96134	27.3924	65.9858	26.0228	12.2767	7.5	22.5
16	14	F2	7.5	27.5	259	35.471	6.215	45.84	44.199	0.188016	0.178615	33.06	10.62	4.01888	0.600323	0.0339604	10.0197	3.98492	0.0304386	0.304986	0.121296	0.00504648	60.4354	4.31682	24.0357	57.4136	22.8339	12.3268	7.5	27.5
17		G2	7.5	32.5						0.188495	0.17907												63.8463	4.56045	24.5979	60.6539	23.368	13.0344	7.5	32.5
18		H2	7.5	37.5						0.188495	0.17907												63.8463	4.56045	24.5979	60.6539	23.368	13.0344	7.5	37.5
19	15	A3	12.5	2.5	418	38.855	1.721	40.342	39.853	0.48998	0.465481	11.89	0.60051	1.68302	0.600323	0.0339604	0.000187052	1.64906	0.0109472	2.0477e-06	0.0180527	0.000877744	0.00233291	0.000166636	20.5671	0.00221626	19.5388	0.000249652	12.5	2.5
20	16	B3	12.5	7.5	472	38.442	4.717	43.325	41.714	0.492359	0.467741	14.65	1.57607	3.62706	0.600323	0.0339604	0.975747	3.5931	0.0134884	0.0131612	0.0484651	0.00239454	5.49636	0.392597	20.2399	5.22154	19.2279	0.586788	12.5	7.5
21	17	C3	12.5	12.5	255	38.514	5.82	48.032	45.002	0.467016	0.443665	22.46	13.6645	5.20428	0.600323	0.0339604	13.0641	5.17032	0.0206791	0.270155	0.106918	0.00310197	87.0914	6.22081	34.4677	82.7368	32.7443	9.842	12.5	12.5
22	18	D3	12.5	17.5	373	38.48	5.114	53.794	49.182	0.430947	0.4094	26.76	16.6199	4.47807	0.600323	0.0339604	16.0196	4.44411	0.0246382	0.394692	0.109495	0.00291013	135.627	9.68763	37.6253	128.846	35.7441	16.4596	12.5	17.5
23	19	DE3 W	12.5	21.5	498	38.272	5.775	56.15	51.262	0.376289	0.357475	26.75	17.6352	5.53838	0.600323	0.0339604	17.0349	5.50442	0.024629	0.419551	0.135568	0.00360193	116.479	8.31996	37.6377	110.656	35.7558	15.5546	12.5	21.5
24	20	E3	12.5	22.5	240	38.143	4.585	48.691	46.539	0.256313	0.243497	29.11	9.752	3.54485	0.600323	0.0339604	9.15167	3.51088	0.0268018	0.245282	0.0940981	0.00340981	71.9342	5.13815	27.5963	68.3374	26.2165	12.276	12.5	22.5
25	21	F3	12.5	27.5	273	38.589	7.333	49.583	47.843	0.188027	0.178625	33.02	8.12188	2.88048	0.600323	0.0339604	7.52156	2.84652	0.0304018	0.228669	0.0865392	0.0059542	63.8463	4.56045	24.5979	60.6539	23.368	13.0527	12.5	27.5
26		G3	12.5	32.5						0.188495	0.17907												63.8463	4.56045	24.5979	60.6539	23.368	13.0344	12.5	32.5
27		H3	12.5	37.5						0.188495	0.17907												63.8463	4.56045	24.5979	60.6539	23.368	13.0344	12.5	37.5
28	22	A4	17.5	2.5	E15	28.266	1.616	29.942	29.408	0.467601	0.444221	11.88	1.26117	2.43056	0.600323	0.0339604	0.660849	2.39659	0.010938	0.00722838	0.026214	0.000860357	8.4016	0.600114	30.4687	7.98152	28.9453	0.93209	17.5	2.5
29	23	B4	17.5	7.5	272	37.722	4.659	42.507	40.926	0.493446	0.468773	14.65	7.26304	5.09664	0.600323	0.0339604	6.66271	5.06268	0.0134884	0.0898692	0.0682873	0.00236004	38.0796	2.71997	28.9349	36.1756	27.4881	4.08678	17.5	7.5
30	24	C4	17.5	12.5	428	37.944	5.372	47.28	44.405	0.444978	0.422729	22.46	23.4161	6.02906	0.600323	0.0339604	22.8158	5.9951	0.0206791	0.47181	0.123973	0.00298158	158.242	11.303	41.5798	150.33	39.5008	18.8354	17.5	12.5
31	25	D4	17.5	17.5	363	39.012	6.912	51.764	47.955	0.42592	0.404624	26.74	18.0618	5.5955	0.600323	0.0339604	17.4614	5.56154	0.0246197	0.429896	0.136924	0.00396804	108.34	7.73855	34.5066	102.923	32.7813	13.1801	17.5	17.5
32	26	DE4 W	17.5	20.8	500	38.988	6.181	55.212	50.674	0.388328	0.368912	26.72	14.8413	4.9052	0.600323	0.0339604	14.2409	4.87124	0.0246013	0.350346	0.119839	0.00378075	92.6659	6.61899	31.6972	88.0326	30.1123	12.0157	17.5	20.8
33	27	E4	17.5	22.5	237	38.528	5.606	55.347	52.182	0.2318	0.22021	29.08	11.6353	4.32314	0.600323	0.0339604	11.035	4.28918	0.0267742	0.295454	0.114839	0.00430653	68.606	4.90043	26.6664	65.1757	25.333	12.4423	17.5	22.5
34	28	F4	17.5	27.5	405	38.538	8.354	46.465	45.197	0.190419	0.180898	33.02	15.1736	5.43902	0.600323	0.0339604	14.5733	5.40506	0.0304018	0.443054	0.164324	0.00676324	65.5092	4.67923	24.2966	62.2337	23.0818	13.3126	17.5	27.5
35		G4	17.5	32.5						0.188495	0.17907												63.8463	4.56045	24.5979	60.6539	23.368	13.0344	17.5	32.5
36		H4	17.5	37.5						0.188495	0.17907												63.8463	4.56045	24.5979	60.6539	23.368	13.0344	17.5	37.5
37	29	A5	22.5	2.5	412	38.66	1.633	40.073	39.634	0.450719	0.428183	11.95	7.48929	3.49031	0.600323	0.0339604	6.88897	3.45635	0.0110025	0.0757956	0.0380284	0.000896976	84.5013	6.03581	42.3962	80.2762	40.2764	9.80127	22.5	2.5
38	30	B5	22.5	7.5	260	38.796	4.953	42.63	41.433	0.453925	0.431229	14.63	33.845	7.80565	0.600323	0.0339604	33.2447	7.77169	0.01347	0.447804	0.104684	0.00270471	165.565	11.826	38.7045	157.286	36.7693	19.4374	22.5	7.5
39	31	C5	22.5	12.5	329	38.61	4.211	49.137	45.911	0.441857	0.419764	22.44	15.887	4.24136	0.600323	0.0339604	15.2867	4.2074	0.0206607	0.315834	0.0869279	0.00235034	134.378	9.59842	36.9853	127.659	35.136	15.998	22.5	12.5
40	32	D5	22.5	17.5	77	35.551	5.69	48.733	44.949	0.402639	0.382507	26.73	13.5449	4.5799	0.600323	0.0339604	12.9446	4.54594	0.0246105	0.318572	0.111878	0.00339898	93.7257	6.6947	32.9151	89.0395	31.2694	11.8412	22.5	17.5
41	33	DE5 W	22.5	19	177	34.991	9.287	46.776	43.825	0.33405	0.317348	26.84	15.0848	4.98724	0.600323	0.0339604	14.4845	4.95328	0.0247118	0.357937	0.122405	0.00618468	57.8749	4.13392	19.7916	54.9811	18.802	8.25144	22.5	19
42	34	E5	22.5	22.5	407	38.26	5.05	54.611	51.797	0.207875	0.197481	29.1	10.6986	3.85275	0.600323	0.0339604	10.0983	3.81879	0.0267926	0.27056	0.102315	0.00400023	67.6359	4.83114	25.5774	64.2542	24.2985	13.0854	22.5	22.5
43	35	F5	22.5	27.5	228	38.585	6.452	46.939	45.62	0.187491	0.178117	33.04	11.2836	4.42092	0.600323	0.0339604	10.6833	4.38696	0.0304202	0.324987	0.133452	0.00524231	61.9931	4.42808	25.4568	58.8934	24.1839	12.6779	22.5	27.5
44		G5	22.5	32.5						0.188495	0.17907												63.8463	4.56045	24.5979	60.6539	23.368	13.0344	22.5	32.5
45		H5	22.5	37.5						0.188495	0.17907												63.8463	4.56045	24.5979	60.6539	23.368	13.0344	22.5	37.5
46	36	A6	27.5	2.5	495	38.367	1.559	39.728	39.319	0.429622	0.408141	11.92	9.43516	2.94724	0.600323	0.0339604	8.83484	2.91328	0.0109748	0.096961	0.0319728	0.00088922	109.041	7.78861	35.956	103.589	34.1582	13.1823	27.5	2.5
47	37	B6	27.5	7.5	239	39.088	4.527	42.928	41.765	0.434442	0.412719	14.61	20.5013	6.19721	0.600323	0.0339604	19.901	6.16325	0.0134516	0.2677	0.0829052	0.00256028	104.559	7.46847	32.3813	99.3306	30.7622	12.5226	27.5	7.5
48	38	C6	27.5	12.5	256	36.343	6.033	44.257	41.984	0.402943	0.382796	22.47	17.1997	5.45846	0.600323	0.0339604	16.5993	5.4245	0.0206883	0.343413	0.112224	0.00360205	95.3382	6.80987	31.1556	90.5713	29.5978	12.0434	27.5	12.5
50	39	DE6 W	27.5	16	103	35.421	4.429	46.935	43.931	0.352996	0.335347	26.74	10.8291	3.57951	0.600323	0.0339604	10.2288	3.54555	0.0246197	0.25183	0.0872906	0.00286558	87.881	6.27722	30.4618	83.487	28.9387	12.1806	27.5	16
49	40	D6	27.5	17.5	445	38.256	4.639	50.679	48.692	0.190399	0.180879	26.74	10.6184	3.83104	0.600323	0.0339604	10.018	3.79708	0.0246197	0.246642	0.0934832	0.00375574	65.6706	4.69076	24.8908	62.3871	23.6462	13.3476	27.5	17.5
51	41	E6	27.5	22.5	461	38.343	6.369	53.365	50.942	0.192317	0.182701	29.08	12.7186	4.69068	0.600323	0.0339604	12.1183	4.65672	0.0267742	0.324458	0.12468	0.00514413	63.0734	4.50524	24.2373	59.9197	23.0254	12.725	27.5	22.5
52	50	F6	27.5	27.5	241	38.568	7.584	51.401	49.341	0.191219	0.181658	33.04	13.6116	5.03972	0.600323	0.0339604	13.0113	5.00576	0.0304202	0.395806	0.152276	0.0061338	64.5288	4.6092	24.8258	61.3023	23.5845	13.0736	27.5	27.5
53		G6	27.5	32.5						0.188495	0.17907												63.8463	4.56045	24.5979	60.6539	23.368	13.0344	27.5	32.5
54		H6	27.5	37.5						0.188495	0.17907												63.8463	4.56045	24.5979	60.6539	23.368	13.0344	27.5	37.5
58	45	C67	30.5	12.5	157	34.991	5.329	41.437	40.371	0.198141	0.188234	22.48	14.9703	4.87538	0.600323	0.0339604	14.37	4.84142	0.0206975	0.297423	0.100206	0.00427311	69.6035	4.97168	23.4503	66.1233	22.2778	13.8643	30.5	12.5
55	42	A7	32.5	2.5	291	38.252	1.797	39.331	39.043	0.364096	0.345891	11.93	10.0941	3.36129	0.600323	0.0339604	9.49382	3.32733	0.0109841	0.104281	0.0365475	0.00114272	91.2565	6.51832	31.9829	86.6937	30.3838	12.3873	32.5	2.5
56	43	B7	32.5	7.5	10	35.181	4.665	38.617	37.79	0.31698	0.301131	14.67	20.6777	6.4702	0.600323	0.0339604	20.0774	6.43624	0.0135068	0.271181	0.0869329	0.00318629	85.1088	6.0792	27.2834	80.8533	25.9193	12.6983	32.5	7.5
57	44	C7	32.5	12.5	251	38.404	5.668	44.969	43.93	0.18802	0.178619	22.52	13.6624	5.05733	0.600323	0.0339604	13.0621	5.02337	0.0207344	0.270833	0.104156	0.0046023	58.8474	4.20338	22.6314	55.905	21.4998	11.9896	32.5	12.5
59	46	D7	32.5	17.5	20	39.897	7.287	49.123	47.662	0.188152	0.178744	26.73	16.4316	5.53741	0.600323	0.0339604	15.8312	5.50345	0.0246105	0.389615	0.135443	0.00591594	65.8586	4.70418	22.8946	62.5657	21.7499	13.4776	32.5	17.5
60	47	E7	32.5	22.5	264	38.742	6.986	52.682	50.448	0.190842	0.1813	29.1	14.7432	5.03805	0.600323	0.0339604	14.1429	5.00409	0.0267926	0.378924	0.134073	0.00565278	67.0333	4.78809	23.718	63.6816	22.5321	13.6192	32.5	22.5
61		F7	32.5	27.5						0.188495	0.17907												63.8463	4.56045	24.5979	60.6539	23.368	13.0344	32.5	27.5
62		G7	32.5	32.5						0.188495	0.17907												63.8463	4.56045	24.5979	60.6539	23.368	13.0344	32.5	32.5
63		H7	32.5	37.5						0.188495	0.17907												63.8463	4.56045	24.5979	60.6539	23.368	13.0344	32.5	37.5
64	48	A8	37.5	2.5	156	35.041	2.267	36.747	36.496	0.172509	0.163883	11.97	11.0203	4.32815	0.600323	0.0339604	10.42	4.29419	0.0110209	0.114838	0.0473258	0.00187592	61.2166	4.37262	25.228	58.1558	23.9666	13.0988	37.5	2.5
65	49	B8	37.5	7.5	292	38.395	5.549	45.126	44.075	0.185035	0.175783	14.62	23.2417	7.3046	0.600323	0.0339604	22.6414	7.27064	0.0134608	0.304771	0.0978684	0.00452224	67.3937	4.81384	21.6416	64.024	20.5595	13.9366	37.5	7.5
66		C8	37.5	12.7						0.188495	0.17907												63.8463	4.56045	24.5979	60.6539	23.368	13.0344	37.5	12.7
67		D8	37.5	17.5						0.188495	0.17907												63.8463	4.56045	24.5979	60.6539	23.368	13.0344	37.5	17.5
68		E8	37.5	22.5						0.188495	0.17907												63.8463	4.56045	24.5979	60.6539	23.368	13.0344	37.5	22.5
69		F8	37.5	27.5						0.188495	0.17907												63.8463	4.56045	24.5979	60.6539	23.368	13.0344	37.5	27.5
70		G8	37.5	32.5						0.188495	0.17907												63.8463	4.56045	24.5979	60.6539	23.368	13.0344	37.5	32.5
71		H8	37.5	37.5						0.188495	0.17907												63.8463	4.56045	24.5979	60.6539	23.368	13.0344	37.5	37.5
																								0				#DIV/0!
																								0				#DIV/0!
																								0				#DIV/0!
																								0				#DIV/0!
																								0				#DIV/0!
																								0				#DIV/0!
																								0				#DIV/0!
																								0				#DIV/0!
																								0				#DIV/0!
																								0				#DIV/0!
																								0				#DIV/0!
																								0				#DIV/0!
																								0				#DIV/0!
																								0				#DIV/0!
																								0				#DIV/0!
																								0				#DIV/0!
																								0				#DIV/0!
																								0				#DIV/0!
																								0				#DIV/0!
																								0				#DIV/0!

## Sheet: 24 hrs Leach 2
Graph Order	Data Entry order	Trt	Vert	Horiz	tin	Tin mass	N sample	Wet weight	dry weight	Teta G	Theta V	Kcl mass	NO3 conc of KCl extract (mg/L)	NH4 conc of KCl extract (mg/L)	Blank N03	Blank NH4	NO3 conc of KCl extract (mg/L) - corrected	NH4 conc of KCl extract (mg/L) - corrected	KCl Volume (L)	N03-N in Soil sample (mg)	NH4-N in Soil sample (mg)	Oven Dry soil sample massSoil Mass (kg)	N03-N/kg Soil	umol N03-N/g Soil	NH4-N/kg Soil	N03-N/L Soil	NH4-N/L Soil	Langmuir N03-N mg/L Soil solution	Vert	Horiz
1	1	A1	2.5	2.5	282	38.871	2.808	40.145	39.676	0.582609	0.553478	11.97	0.600275	1.50769	0.600323	0.0339604	-4.79483e-05	1.47373	0.0110209	-5.28432e-07	0.0162418	0.00117203	-0.000450867	-3.22048e-05	13.8578	-0.000428324	13.1649	-4.2369e-05	2.5	2.5
2	2	B1	2.5	7.5	219	38.394	5.814	42.181	40.88	0.523331	0.497164	14.64	0.600164	5.18069	0.600323	0.0339604	-0.000158948	5.14673	0.0134792	-2.14249e-06	0.0693736	0.00277136	-0.000773084	-5.52203e-05	25.0324	-0.00073443	23.7808	-7.87932e-05	2.5	7.5
3	3	C1	2.5	12.5	401	38.499	5.097	48.563	45.29	0.481961	0.457863	22.55	13.9563	6.07244	0.600323	0.0339604	13.3559	6.03848	0.020762	0.277296	0.125371	0.00264044	105.019	7.50134	47.481	99.7678	45.1069	11.6311	2.5	12.5
4	4	D1	2.5	17.5	416	38.62	6.234	51.486	47.612	0.430827	0.409286	26.86	12.478	6.75259	0.600323	0.0339604	11.8776	6.71863	0.0247302	0.293737	0.166153	0.00354822	82.7842	5.91316	46.8272	78.645	44.4858	9.92504	2.5	17.5
5	5	DE1 W	2.5	19.8	245	38.11	4.763	54.497	49.974	0.381237	0.362175	26.78	9.28372	5.17145	0.600323	0.0339604	8.68339	5.13749	0.0246566	0.214103	0.126673	0.00294717	72.647	5.18907	42.9812	69.0146	40.8322	9.49158	2.5	19.8
6	6	E1	2.5	22.5	415	38.513	6.919	53.394	50.837	0.207481	0.197107	29.06	11.1522	6.94724	0.600323	0.0339604	10.5519	6.91328	0.0267558	0.282325	0.18497	0.00548344	51.4869	3.67764	33.7325	48.9126	32.0459	9.87293	2.5	22.5
7	7	F1	2.5	27.5	410	38.887	7.011	52.088	49.858	0.203263	0.1931	33.14	10.3054	6.30646	0.600323	0.0339604	9.70505	6.2725	0.0305123	0.296123	0.191388	0.00558592	53.0124	3.7866	34.2626	50.3618	32.5495	10.2957	2.5	27.5
8		G1	2.5	32.5						0.208664	0.198231												53.8884	3.84917	33.5237	51.194	31.8475	10.315	2.5	32.5
9		H1	2.5	37.5						0.208664	0.198231												53.8884	3.84917	33.5237	51.194	31.8475	10.315	2.5	37.5
10	8	A2	7.5	2.5	233	38.49	2.088	39.566	39.176	0.568513	0.540087	11.89	0.600182	2.52259	0.600323	0.0339604	-0.000140948	2.48863	0.0109472	-1.54299e-06	0.0272436	0.000900945	-0.00171264	-0.000122331	30.2389	-0.00162701	28.7269	-0.000163981	7.5	2.5
11	9	B2	7.5	7.5	287	38.299	6.32	41.569	40.435	0.530899	0.504354	14.61	0.600512	4.68839	0.600323	0.0339604	0.000189052	4.65443	0.0134516	2.54304e-06	0.0626094	0.00296472	0.000857767	6.12691e-05	21.1181	0.000814879	20.0622	8.64901e-05	7.5	7.5
12	10	C2	7.5	12.5	31	35.049	7.065	42.266	39.911	0.484369	0.46015	22.56	10.3036	6.46237	0.600323	0.0339604	9.70326	6.42841	0.0207712	0.201548	0.133526	0.00364294	55.3257	3.95184	36.6533	52.5594	34.8206	6.04246	7.5	12.5
13	11	D2	7.5	17.5	329	38.61	4.552	53.82	49.212	0.434635	0.412903	26.81	14.4799	5.42883	0.600323	0.0339604	13.8796	5.39487	0.0246842	0.342607	0.133168	0.00257354	133.127	9.50905	51.745	126.47	49.1578	16.0435	7.5	17.5
14	12	DE2 W	7.5	20.9	407	38.26	6.336	53.783	49.402	0.393197	0.373537	26.8	12.8162	6.54569	0.600323	0.0339604	12.2159	6.51173	0.024675	0.301426	0.160677	0.0038447	78.4004	5.60003	41.7917	74.4804	39.7021	10.0355	7.5	20.9
15	13	E2	7.5	22.5	500	38.988	5.813	49.602	47.064	0.314264	0.298551	29.17	10.2985	5.87252	0.600323	0.0339604	9.6982	5.83856	0.0268571	0.260465	0.156807	0.00398618	65.342	4.66729	39.3375	62.0749	37.3707	9.73482	7.5	22.5
16	14	F2	7.5	27.5	495	38.367	6.96	55.239	52.363	0.205487	0.195213	33.16	10.4394	6.32822	0.600323	0.0339604	9.83906	6.29426	0.0305307	0.300393	0.192168	0.00552981	54.3226	3.88018	34.7513	51.6064	33.0138	10.4933	7.5	27.5
17		G2	7.5	32.5						0.208664	0.198231												53.8884	3.84917	33.5237	51.194	31.8475	10.315	7.5	32.5
18		H2	7.5	37.5						0.208664	0.198231												53.8884	3.84917	33.5237	51.194	31.8475	10.315	7.5	37.5
19	15	A3	12.5	2.5	359	37.65	2.264	38.675	38.324	0.520772	0.494733	11.89	0.600346	4.71763	0.600323	0.0339604	2.30517e-05	4.68367	0.0109472	2.52352e-07	0.0512732	0.00108497	0.000232589	1.66135e-05	47.2576	0.000220959	44.8947	2.37924e-05	12.5	2.5
20	16	B3	12.5	7.5	239	39.088	5.761	42.504	41.358	0.504846	0.479604	14.65	0.863096	5.22569	0.600323	0.0339604	0.262773	5.19173	0.0134884	0.00354438	0.070028	0.00285258	1.24252	0.0887512	24.549	1.18039	23.3215	0.130102	12.5	7.5
21	17	C3	12.5	12.5	120	35.515	7.204	42.994	40.523	0.493411	0.46874	22.47	14.0454	7.67856	0.600323	0.0339604	13.4451	7.6446	0.0206883	0.278156	0.158154	0.00364947	76.2181	5.44415	43.3362	72.4072	41.1693	8.24418	12.5	12.5
22	18	D3	12.5	17.5	490	38.236	6.241	51.126	47.15	0.44604	0.423738	26.85	17.5466	7.12626	0.600323	0.0339604	16.9463	7.0923	0.024721	0.418929	0.175329	0.00345726	121.174	8.65526	50.7132	115.115	48.1775	14.2818	12.5	17.5
24	20	DE3 W	12.5	21.2	262	38.59	4.482	48.051	45.325	0.404751	0.384514	26.8	8.92133	5.00805	0.600323	0.0339604	8.32101	4.97409	0.024675	0.205321	0.122736	0.0026679	76.9596	5.49711	46.0045	73.1116	43.7043	9.64343	12.5	21.2
23	19	E3	12.5	22.5	414	38.317	6.702	54.612	50.582	0.328577	0.312148	29.11	11.7563	6.71332	0.600323	0.0339604	11.1559	6.67936	0.0268018	0.299	0.179019	0.00449988	66.4462	4.74616	39.7831	63.1239	37.794	9.6095	12.5	22.5
25	21	F3	12.5	27.5	20	39.897	8.414	56.147	53.342	0.208628	0.198196	33.05	12.3314	7.27095	0.600323	0.0339604	11.7311	7.23699	0.0304294	0.356971	0.220217	0.00665861	53.6105	3.82932	33.0726	50.93	31.419	10.2611	12.5	27.5
26		G3	12.5	32.5						0.208664	0.198231												53.8884	3.84917	33.5237	51.194	31.8475	10.315	12.5	32.5
27		H3	12.5	37.5						0.208664	0.198231												53.8884	3.84917	33.5237	51.194	31.8475	10.315	12.5	37.5
28	22	A4	17.5	2.5	260	38.796	1.892	40.301	39.79	0.514085	0.48838	11.94	0.827522	3.21144	0.600323	0.0339604	0.227199	3.17748	0.0109933	0.00249766	0.0349308	0.000919352	2.71676	0.194054	37.995	2.58092	36.0953	0.28075	17.5	2.5
29	23	B4	17.5	7.5	177	34.991	5.743	38.456	37.292	0.505867	0.480574	14.66	5.81823	7.54311	0.600323	0.0339604	5.21791	7.50915	0.0134976	0.0704292	0.101355	0.00283781	24.8182	1.77273	35.7161	23.5773	33.9303	2.60739	17.5	7.5
30	24	C4	17.5	12.5	251	38.404	7.31	45.238	43.057	0.46873	0.445293	22.5	26.3952	9.11201	0.600323	0.0339604	25.7949	9.07805	0.0207159	0.534365	0.18806	0.00388358	137.596	9.82828	48.4244	130.716	46.0032	15.67	17.5	12.5
31	25	D4	17.5	17.5	445	38.256	8.136	49.311	45.936	0.439453	0.41748	26.89	16.6626	7.951	0.600323	0.0339604	16.0623	7.91704	0.0247579	0.397668	0.196009	0.00456061	87.1963	6.22831	42.9787	82.8365	40.8297	10.3126	17.5	17.5
33	27	DE4 W	17.5	20.4	405	38.538	5.3	50.077	46.849	0.388401	0.368981	26.77	10.5661	5.71595	0.600323	0.0339604	9.96573	5.68199	0.0246474	0.245629	0.140046	0.00324148	75.7769	5.41264	43.2044	71.9881	41.0442	9.77844	17.5	20.4
32	26	E4	17.5	22.5	418	38.855	7.754	52.789	49.994	0.25092	0.238374	29.08	13.8278	7.38836	0.600323	0.0339604	13.2275	7.3544	0.0267742	0.354156	0.196908	0.00580836	60.9735	4.35525	33.9008	57.9248	32.2058	10.4891	17.5	22.5
34	28	F4	17.5	27.5	157	36.149	8.573	51.046	48.417	0.214297	0.203582	33.1	12.5026	7.38101	0.600323	0.0339604	11.9023	7.34704	0.0304755	0.362727	0.223905	0.00673583	53.8504	3.84646	33.2408	51.1579	31.5788	10.1493	17.5	27.5
35		G4	17.5	32.5						0.208664	0.198231												53.8884	3.84917	33.5237	51.194	31.8475	10.315	17.5	32.5
36		H4	17.5	37.5						0.208664	0.198231												53.8884	3.84917	33.5237	51.194	31.8475	10.315	17.5	37.5
37	29	A5	22.5	2.5	259	35.471	1.731	36.736	36.339	0.457373	0.434505	11.89	7.42278	4.47324	0.600323	0.0339604	6.82246	4.43928	0.0109472	0.074687	0.0485978	0.000939287	79.5145	5.67961	51.739	75.5388	49.1521	9.11234	22.5	2.5
38	30	B5	22.5	7.5	363	39.012	4.081	43.471	42.058	0.463887	0.440693	14.64	19.8757	8.22393	0.600323	0.0339604	19.2754	8.18997	0.0134792	0.259816	0.110394	0.00218788	118.753	8.48234	50.4572	112.815	47.9343	13.5791	22.5	7.5
39	31	C5	22.5	12.5	240	38.143	6.278	46.202	43.682	0.454956	0.432208	22.51	26.8256	8.2209	0.600323	0.0339604	26.2252	8.18694	0.0207252	0.543522	0.169676	0.00342179	158.842	11.3458	49.5868	150.899	47.1075	18.5898	22.5	12.5
40	32	D5	22.5	17.5	431	37.951	6.381	49.906	46.39	0.416637	0.395805	26.79	12.9395	6.73574	0.600323	0.0339604	12.3392	6.70178	0.0246658	0.304356	0.165305	0.00372244	81.7624	5.84017	44.4076	77.6743	42.1872	10.0441	22.5	17.5
41	33	DE5 W	22.5	18.5	433	39.137	7.423	48.904	46.171	0.388541	0.369114	26.76	14.4992	7.58371	0.600323	0.0339604	13.8989	7.54975	0.0246382	0.342443	0.186012	0.00453886	75.4469	5.38907	40.9821	71.6746	38.933	9.73243	22.5	18.5
42	34	E5	22.5	22.5	281	38.447	7.238	52.394	49.956	0.211834	0.201243	29.11	12.2229	7.30804	0.600323	0.0339604	11.6226	7.27408	0.0268018	0.311506	0.194959	0.00570474	54.6048	3.90034	34.1748	51.8745	32.4661	10.3657	22.5	22.5
43	35	F5	22.5	27.5	498	38.272	8.355	51.899	49.535	0.209891	0.199396	33.05	12.256	7.24199	0.600323	0.0339604	11.6557	7.20803	0.0304294	0.354675	0.219336	0.00660136	53.7275	3.83768	33.2259	51.0411	31.5646	10.2484	22.5	27.5
44		G5	22.5	32.5						0.208664	0.198231												53.8884	3.84917	33.5237	51.194	31.8475	10.315	22.5	32.5
45		H5	22.5	37.5						0.208664	0.198231												53.8884	3.84917	33.5237	51.194	31.8475	10.315	22.5	37.5
46	36	A6	27.5	2.5	131	35.143	2.272	36.382	36.001	0.444056	0.421853	11.95	13.1196	5.73402	0.600323	0.0339604	12.5193	5.70006	0.0110025	0.137743	0.0627147	0.0012631	109.051	7.78939	49.6512	103.599	47.1687	12.8616	27.5	2.5
47	37	B6	27.5	7.5	87	35.549	5.628	38.699	37.721	0.450276	0.427762	14.63	24.9128	9.58547	0.600323	0.0339604	24.3125	9.55151	0.01347	0.327489	0.128659	0.00309385	105.852	7.56084	41.5853	100.559	39.506	12.3455	27.5	7.5
48	38	C6	27.5	12.5	428	37.944	7.2	44.896	42.811	0.428395	0.406976	22.55	17.444	8.28909	0.600323	0.0339604	16.8437	8.25513	0.020762	0.349708	0.171393	0.00411555	84.9724	6.06946	41.6451	80.7238	39.5629	10.2354	27.5	12.5
50	39	D6	27.5	17.5	272	37.722	7.672	48.188	45.711	0.310051	0.294549	26.77	13.9357	7.38291	0.600323	0.0339604	13.3354	7.34895	0.0246474	0.328683	0.181132	0.00529329	62.0943	4.43531	34.2192	58.9896	32.5083	9.32345	27.5	17.5
51	40	DE6 W	27.5	17.5	373	38.48	5.527	44.851	43.043	0.396231	0.376419	26.78	11.0366	5.93576	0.600323	0.0339604	10.4363	5.9018	0.0246566	0.257323	0.145518	0.00333703	77.1114	5.50796	43.6071	73.2559	41.4267	9.81256	27.5	17.5
52	41	E6	27.5	22.5	15	28.266	8.562	41.001	38.818	0.20688	0.196536	29.09	14.0283	8.06182	0.600323	0.0339604	13.428	8.02786	0.0267834	0.359647	0.215014	0.00679069	52.9618	3.78298	31.663	50.3137	30.0798	10.1821	27.5	22.5
53	42	F6	27.5	27.5	285	38.202	9.235	52.132	49.71	0.210462	0.199939	33.03	13.7409	7.84757	0.600323	0.0339604	13.1406	7.8136	0.030411	0.399619	0.23762	0.00729138	54.8071	3.91479	32.5891	52.0667	30.9596	10.4448	27.5	27.5
54		G6	27.5	32.5						0.208664	0.198231												53.8884	3.84917	33.5237	51.194	31.8475	10.315	27.5	32.5
55		H6	27.5	37.5						0.208664	0.198231												53.8884	3.84917	33.5237	51.194	31.8475	10.315	27.5	37.5
49	49	C67 W	29.5	12.5	156	35.041	6.793	41.882	39.986	0.383418	0.364247	22.5	16.5734	8.01418	0.600323	0.0339604	15.9731	7.98022	0.0207159	0.330898	0.165318	0.00418844	79.0026	5.64304	39.47	75.0524	37.4965	10.2988	29.5	12.5
56	43	A7	32.5	2.5	113	34.833	2.02	35.668	35.433	0.391667	0.372083	11.91	9.52133	5.06966	0.600323	0.0339604	8.92101	5.0357	0.0109656	0.0978246	0.0552196	0.00122883	79.6077	5.68626	44.9366	75.6273	42.6898	10.2221	32.5	2.5
58	44	B7	32.5	7.5	228	38.585	5.071	42.057	41.076	0.393818	0.374127	14.61	18.3322	8.71124	0.600323	0.0339604	17.7319	8.67728	0.0134516	0.238522	0.116723	0.00307395	77.5945	5.54247	37.9716	73.7148	36.0731	9.91888	32.5	7.5
60	45	C7	32.5	12.5	492	38.687	5.903	45.146	43.929	0.232163	0.220555	22.47	13.3867	7.39642	0.600323	0.0339604	12.7864	7.36245	0.0206883	0.264529	0.152317	0.00453254	58.3621	4.16872	33.6052	55.444	31.9249	10.5157	32.5	12.5
61	46	D7	32.5	17.5	412	38.856	8.645	47.169	45.71	0.212868	0.202225	26.79	16.0164	8.75884	0.600323	0.0339604	15.4161	8.72488	0.0246658	0.38025	0.215206	0.00680475	55.88	3.99143	31.6258	53.086	30.0445	10.5859	32.5	17.5
62	47	E7	32.5	22.5	291	38.252	8.712	51.687	49.368	0.208618	0.198187	29.09	14.2546	8.27723	0.600323	0.0339604	13.6542	8.24327	0.0267834	0.365707	0.220783	0.00689452	53.0431	3.7888	32.023	50.391	30.4218	10.1492	32.5	22.5
63		F7	32.5	27.5						0.208664	0.198231												53.8884	3.84917	33.5237	51.194	31.8475	10.315	32.5	27.5
64		G7	32.5	32.5						0.208664	0.198231												53.8884	3.84917	33.5237	51.194	31.8475	10.315	32.5	32.5
65		H7	32.5	37.5						0.208664	0.198231												53.8884	3.84917	33.5237	51.194	31.8475	10.315	32.5	37.5
59	48	B78 W	33.1	7.5	241	38.568	2.434	39.531	39.281	0.350631	0.3331	19.88	6.35323	3.85905	0.600323	0.0339604	5.75291	3.82509	0.0183037	0.105299	0.0700132	0.00158056	66.6214	4.75867	44.2964	63.2904	42.0815	9.21466	33.1	7.5
57	50	A78 W	33.7	2.5	292	38.395	1.686	39.061	38.885	0.359184	0.341224	11.91	7.65452	4.57518	0.600323	0.0339604	7.0542	4.54122	0.0109656	0.0773538	0.0497974	0.00108042	71.5963	5.11402	46.0909	68.0165	43.7864	9.75325	33.7	2.5
66		A8	37.5	2.5						0.208664	0.198231												53.8884	3.84917	33.5237	51.194	31.8475	10.315	37.5	2.5
67	51	B8	37.5	7.5	264	38.742	6.188	44.754	43.73	0.205293	0.195028	15.79	20.9061	10.6304	0.600323	0.0339604	20.3058	10.5965	0.014538	0.295206	0.154052	0.00491765	60.0299	4.28785	31.3263	57.0284	29.76	11.6437	37.5	7.5
68		C8	37.5	12.5						0.208664	0.198231												53.8884	3.84917	33.5237	51.194	31.8475	10.315	37.5	12.5
69		D8	37.5	17.5						0.208664	0.198231												53.8884	3.84917	33.5237	51.194	31.8475	10.315	37.5	17.5
70		E8	37.5	22.5						0.208664	0.198231												53.8884	3.84917	33.5237	51.194	31.8475	10.315	37.5	22.5
71		F8	37.5	27.5						0.208664	0.198231												53.8884	3.84917	33.5237	51.194	31.8475	10.315	37.5	27.5
72		G8	37.5	32.5						0.208664	0.198231												53.8884	3.84917	33.5237	51.194	31.8475	10.315	37.5	32.5
73		H8	37.5	37.5						0.208664	0.198231												53.8884	3.84917	33.5237	51.194	31.8475	10.315	37.5	37.5
																								0				#DIV/0!
																								0				#DIV/0!
																								0				#DIV/0!
																								0				#DIV/0!
																								0				#DIV/0!
																								0				#DIV/0!
																								0				#DIV/0!
																								0				#DIV/0!
																								0				#DIV/0!
																								0				#DIV/0!
																								0				#DIV/0!
																								0				#DIV/0!
																								0				#DIV/0!
																								0				#DIV/0!
																								0				#DIV/0!
																								0				#DIV/0!
																								0				#DIV/0!
																								0				#DIV/0!

## Sheet: Initial concs
	Theta G	Bulk density	Total NO3 mg kg-1	Solution NO3 mg L-1	Adsorbed NO3 mg kg-1	Tracer Conc mg/kg
2hr 1			58.11
18 hr 1			62.33
18 hr 2			61.42
18 hr 3			57.46
24 hr 1			63.85
24 hr 2			53.89
Average	0.19	0.95	59.51	87.38	42.034
